# Supplementary material for: Transcriptome-wide identification of novel circular RNAs in soybean in response to low-phosphorus stress
Source: PLoS One. 2020 Jan 21;15(1):e0227243. doi: 10.1371/journal.pone.0227243 (PMC6974154; doi:10.1371/journal.pone.0227243)
Supplement: S1 Table — (XLSX) [file pone.0227243.s003.xlsx]

## Sheet: Sheet1
Table S1 Detailed information of identified circRNAs in soybean roots.
Name	Chrom	Start	End	Length	N_reads	Strand	N_uniq	Best_qual_A	Best_qual_B	Spliced_at_begin	Tissues
novel_circ_000001	Chr01	55990	65537	9547	12	-	12	0	40	203	HP_100R-1HP_100R-2HP_100R-3
novel_circ_000002	Chr01	1490961	1502919	11958	151	-	70	0	40	14028	HP_100R-1HP_100R-2HP_100R-3HP_99R-1HP_99R-2HP_99R-3LP_100R-1LP_100R-2LP_100R-3LP_99R-1LP_99R-2LP_99R-3
novel_circ_000003	Chr01	9966442	9966631	189	17	+	15	40	6	81	HP_100R-2HP_100R-3HP_99R-1HP_99R-2LP_100R-1LP_100R-2LP_100R-3
novel_circ_000004	Chr01	14066992	14067862	870	23	-	12	40	40	0	HP_99R-1HP_99R-2LP_100R-1LP_100R-3
novel_circ_000005	Chr01	40772118	40773490	1372	20	-	18	0	40	85	HP_99R-1HP_99R-2HP_99R-3LP_99R-1LP_99R-2LP_99R-3
novel_circ_000006	Chr01	40772118	40773955	1837	68	-	47	35	40	85	HP_99R-1HP_99R-2HP_99R-3LP_99R-1LP_99R-2LP_99R-3
novel_circ_000007	Chr01	46314007	46314811	804	201	-	95	40	40	25	HP_100R-1HP_100R-2HP_100R-3HP_99R-1HP_99R-2HP_99R-3LP_100R-1LP_100R-2LP_100R-3LP_99R-1LP_99R-2LP_99R-3
novel_circ_000008	Chr01	51436042	51436200	158	43	+	19	40	35	26	HP_100R-1HP_100R-2HP_100R-3LP_100R-1LP_100R-3
novel_circ_000009	Chr01	52131411	52132213	802	321	+	174	40	38	400	HP_100R-1HP_100R-2HP_100R-3HP_99R-1HP_99R-2HP_99R-3LP_100R-1LP_100R-2LP_100R-3LP_99R-1LP_99R-2LP_99R-3
novel_circ_000010	Chr01	53592172	53601767	9595	58	-	32	40	40	0	HP_100R-1HP_100R-2HP_100R-3HP_99R-1HP_99R-2HP_99R-3LP_100R-1LP_100R-2LP_100R-3LP_99R-1LP_99R-2
novel_circ_000011	Chr01	53935057	53936304	1247	28	+	18	40	6	26	HP_100R-1HP_100R-3LP_100R-2LP_100R-3
novel_circ_000012	Chr01	56815876	56816489	613	77	-	37	40	40	4797	HP_100R-1HP_100R-2HP_100R-3HP_99R-1LP_100R-1LP_100R-2LP_100R-3LP_99R-1LP_99R-3
novel_circ_000013	Chr02	2556792	2604302	47510	29	-	29	4	37	2944	HP_100R-1HP_100R-2HP_100R-3HP_99R-1HP_99R-2HP_99R-3LP_100R-1LP_100R-3
novel_circ_000014	Chr02	2576845	2604302	27457	30	-	30	3	37	250648	HP_100R-1HP_100R-2HP_100R-3HP_99R-1HP_99R-2HP_99R-3LP_100R-2LP_100R-3LP_99R-1LP_99R-2LP_99R-3
novel_circ_000015	Chr02	2577287	2611074	33787	16	-	16	0	40	903	HP_100R-1HP_100R-2HP_100R-3HP_99R-1HP_99R-2HP_99R-3LP_100R-1LP_100R-3LP_99R-1LP_99R-2LP_99R-3
novel_circ_000016	Chr02	2577287	2615892	38605	15	-	15	0	40	903	HP_100R-1HP_100R-2HP_99R-1HP_99R-2HP_99R-3LP_100R-2LP_100R-3
novel_circ_000017	Chr02	2604590	2605403	813	21	-	16	0	40	19	HP_100R-1HP_100R-2HP_100R-3LP_100R-1
novel_circ_000018	Chr02	2604590	2626466	21876	15	-	13	0	40	19	HP_100R-1HP_100R-2HP_100R-3LP_100R-1
novel_circ_000019	Chr02	2604947	2615280	10333	12	-	12	0	37	1141	HP_99R-1HP_99R-3LP_100R-1LP_100R-3
novel_circ_000020	Chr02	2605021	2615354	10333	23	+	23	0	40	758	HP_100R-1HP_100R-2HP_99R-1HP_99R-3LP_100R-1LP_100R-3LP_99R-2LP_99R-3
novel_circ_000021	Chr02	2605021	2626078	21057	14	+	14	0	40	758	HP_100R-1HP_100R-2HP_99R-1HP_99R-2HP_99R-3LP_99R-1LP_99R-2LP_99R-3
novel_circ_000022	Chr02	3724356	3724527	171	24	+	20	40	38	391	HP_100R-2HP_100R-3
novel_circ_000023	Chr02	3724379	3724556	177	35	+	30	40	37	1651221	HP_100R-1HP_100R-3HP_99R-1HP_99R-2HP_99R-3LP_100R-1LP_99R-1LP_99R-2LP_99R-3
novel_circ_000024	Chr02	3724389	3724566	177	14	+	13	40	37	170	HP_99R-1HP_99R-2HP_99R-3LP_99R-2LP_99R-3
novel_circ_000025	Chr02	3724404	3724578	174	112	+	90	40	40	1567393	HP_100R-1HP_100R-2HP_100R-3HP_99R-1HP_99R-2HP_99R-3LP_100R-1LP_100R-2LP_100R-3LP_99R-1LP_99R-2LP_99R-3
novel_circ_000026	Chr02	3831297	3831551	254	28	-	21	40	35	0	HP_100R-2HP_100R-3HP_99R-1HP_99R-3LP_100R-2LP_100R-3LP_99R-1LP_99R-2
novel_circ_000027	Chr02	3902254	3902449	195	28	-	16	40	40	0	LP_100R-2LP_100R-3LP_99R-1LP_99R-2
novel_circ_000028	Chr02	5899825	5903800	3975	63	+	62	37	34	10823	HP_100R-1HP_100R-2HP_100R-3HP_99R-1HP_99R-2HP_99R-3LP_100R-1LP_100R-2LP_100R-3LP_99R-1LP_99R-2LP_99R-3
novel_circ_000029	Chr02	8521244	8521628	384	21	-	17	38	5	79	HP_99R-2HP_99R-3LP_100R-1LP_100R-3LP_99R-1LP_99R-2LP_99R-3
novel_circ_000030	Chr02	8989756	8990132	376	78	-	51	40	40	2	HP_100R-1HP_100R-2HP_100R-3HP_99R-1HP_99R-2HP_99R-3LP_100R-1LP_100R-2LP_100R-3LP_99R-2LP_99R-3
novel_circ_000031	Chr02	15286243	15286876	633	210	-	69	40	40	41616	HP_100R-1HP_100R-2HP_100R-3HP_99R-1HP_99R-2HP_99R-3LP_100R-1LP_100R-2LP_100R-3LP_99R-1LP_99R-2LP_99R-3
novel_circ_000032	Chr02	24273056	24273971	915	33	+	12	40	40	101	HP_100R-1HP_100R-2HP_100R-3LP_100R-2LP_99R-2LP_99R-3
novel_circ_000033	Chr02	30401251	30403022	1771	66	+	40	40	40	36	HP_100R-1HP_100R-2HP_100R-3HP_99R-1HP_99R-2HP_99R-3LP_100R-1LP_100R-2LP_100R-3LP_99R-1LP_99R-3
novel_circ_000034	Chr02	41552432	41552660	228	20	-	15	0	40	0	HP_100R-1HP_100R-2LP_99R-1LP_99R-2LP_99R-3
novel_circ_000035	Chr02	44596301	44602019	5718	5025	+	2392	39	39	19721	HP_100R-1HP_100R-2HP_100R-3HP_99R-1HP_99R-2HP_99R-3LP_100R-1LP_100R-2LP_100R-3LP_99R-1LP_99R-2LP_99R-3
novel_circ_000036	Chr02	46960850	46961461	611	40	+	29	0	40	36	HP_100R-1HP_100R-2HP_100R-3HP_99R-1HP_99R-2HP_99R-3LP_100R-1LP_100R-2LP_100R-3LP_99R-1LP_99R-3
novel_circ_000037	Chr02	47442233	47442605	372	29	-	13	40	6	0	HP_100R-2HP_100R-3HP_99R-1HP_99R-2HP_99R-3LP_100R-1LP_100R-3LP_99R-1LP_99R-2LP_99R-3
novel_circ_000038	Chr03	4790877	4852398	61521	13	-	13	0	38	296	HP_100R-1HP_100R-2HP_99R-1HP_99R-2LP_100R-1LP_100R-3LP_99R-1LP_99R-2LP_99R-3
novel_circ_000039	Chr03	4793205	4854713	61508	52	-	37	37	40	1579	HP_100R-1HP_100R-2HP_100R-3HP_99R-1HP_99R-2HP_99R-3LP_100R-1LP_100R-2LP_100R-3LP_99R-1LP_99R-2LP_99R-3
novel_circ_000040	Chr03	5508939	5574609	65670	14	+	14	0	35	400	HP_100R-1HP_100R-2HP_99R-1HP_99R-3LP_100R-1LP_100R-2LP_100R-3LP_99R-1
novel_circ_000041	Chr03	5525723	5576839	51116	14	+	14	0	37	702	HP_100R-1HP_100R-2HP_100R-3LP_100R-1LP_100R-2LP_100R-3
novel_circ_000042	Chr03	27920666	27921314	648	20	-	13	40	40	1	HP_100R-1HP_100R-2HP_100R-3HP_99R-3LP_100R-3
novel_circ_000043	Chr03	37529005	37537446	8441	17	+	17	0	38	1417	HP_100R-1HP_100R-2HP_100R-3HP_99R-1HP_99R-2HP_99R-3LP_100R-3
novel_circ_000044	Chr03	42108944	42109247	303	144	-	84	37	40	49	HP_100R-1HP_100R-2HP_100R-3HP_99R-1HP_99R-2HP_99R-3LP_100R-1LP_100R-2LP_100R-3LP_99R-1LP_99R-2LP_99R-3
novel_circ_000045	Chr03	45625444	45625753	309	32	-	19	40	40	4	HP_100R-1HP_100R-2HP_100R-3HP_99R-2HP_99R-3LP_100R-1LP_100R-3LP_99R-1LP_99R-2LP_99R-3
novel_circ_000046	Chr04	112564	112864	300	37	+	21	37	6	9	HP_100R-1HP_100R-2HP_99R-1HP_99R-2HP_99R-3LP_100R-1LP_100R-3
novel_circ_000047	Chr04	3424150	3424390	240	22	-	18	40	6	0	LP_100R-1LP_100R-2LP_100R-3LP_99R-1LP_99R-3
novel_circ_000048	Chr05	4688024	4718311	30287	60	+	27	35	6	2306	HP_99R-1HP_99R-2HP_99R-3LP_99R-1LP_99R-2LP_99R-3
novel_circ_000049	Chr05	4688051	4718338	30287	60	-	28	35	6	2119	HP_99R-1HP_99R-2HP_99R-3LP_99R-1LP_99R-2LP_99R-3
novel_circ_000050	Chr05	4689703	4705902	16199	29	-	28	0	40	2025	HP_100R-1HP_100R-2HP_100R-3HP_99R-2HP_99R-3LP_100R-1LP_100R-2LP_100R-3LP_99R-1LP_99R-2LP_99R-3
novel_circ_000051	Chr05	4689703	4719888	30185	32	-	30	0	40	2025	HP_100R-1HP_100R-2HP_100R-3HP_99R-3LP_100R-1LP_100R-2LP_100R-3LP_99R-1LP_99R-2LP_99R-3
novel_circ_000052	Chr05	4705999	4719888	13889	42	-	42	0	40	2989	HP_100R-1HP_100R-2HP_100R-3HP_99R-1HP_99R-2HP_99R-3LP_100R-1LP_100R-2LP_100R-3LP_99R-1LP_99R-3
novel_circ_000053	Chr05	5305887	5331887	26000	27	-	27	37	40	589	HP_99R-1HP_99R-2HP_99R-3LP_100R-1LP_100R-2LP_100R-3LP_99R-1LP_99R-2LP_99R-3
novel_circ_000054	Chr05	5331677	5331887	210	116	-	100	5	40	166	HP_100R-1HP_100R-2HP_100R-3HP_99R-1HP_99R-2HP_99R-3LP_100R-1LP_100R-2LP_100R-3LP_99R-1LP_99R-2LP_99R-3
novel_circ_000055	Chr05	5331677	5331893	216	63	-	47	37	6	166	HP_100R-1HP_100R-2HP_100R-3HP_99R-1HP_99R-2HP_99R-3LP_100R-1LP_100R-2LP_100R-3LP_99R-1LP_99R-2LP_99R-3
novel_circ_000056	Chr05	5361555	5361714	159	250	+	124	4	37	444	HP_100R-1HP_100R-2HP_100R-3HP_99R-1HP_99R-2HP_99R-3LP_100R-1LP_100R-2LP_100R-3LP_99R-1LP_99R-2LP_99R-3
novel_circ_000057	Chr05	5421125	5423158	2033	28	+	15	40	36	232	HP_99R-1HP_99R-3LP_100R-1LP_100R-3
novel_circ_000058	Chr05	17918841	17919263	422	36	+	17	40	40	25	HP_99R-1HP_99R-2LP_100R-1LP_100R-2LP_100R-3LP_99R-2LP_99R-3
novel_circ_000059	Chr05	19649783	19650751	968	41	-	26	40	40	0	HP_100R-1HP_100R-3HP_99R-1HP_99R-2HP_99R-3LP_100R-1LP_100R-2LP_100R-3LP_99R-1LP_99R-3
novel_circ_000060	Chr05	19949650	19950244	594	29	-	21	40	40	0	HP_100R-1HP_100R-2HP_100R-3LP_100R-1LP_99R-1LP_99R-2LP_99R-3
novel_circ_000061	Chr05	30238342	30238835	493	51	-	36	40	6	5	HP_100R-1HP_100R-2HP_100R-3HP_99R-1HP_99R-2HP_99R-3LP_100R-1LP_100R-2LP_99R-1LP_99R-2LP_99R-3
novel_circ_000062	Chr05	31230153	31230868	715	62	+	34	40	40	5	HP_100R-1HP_100R-2HP_100R-3HP_99R-1HP_99R-2HP_99R-3LP_100R-1LP_100R-2LP_100R-3LP_99R-1LP_99R-2LP_99R-3
novel_circ_000063	Chr05	39719775	39720055	280	18	-	12	40	5	200	HP_100R-1HP_100R-2HP_99R-1HP_99R-3LP_100R-1LP_100R-2LP_100R-3
novel_circ_000064	Chr05	40147672	40152667	4995	70	+	46	6	40	8	HP_100R-1HP_100R-2HP_100R-3HP_99R-1HP_99R-2HP_99R-3LP_100R-1LP_100R-2LP_100R-3LP_99R-1LP_99R-2LP_99R-3
novel_circ_000065	Chr05	41257573	41258431	858	54	+	29	40	40	10	HP_100R-1HP_100R-2HP_100R-3LP_100R-1LP_100R-2LP_100R-3
novel_circ_000066	Chr06	4885618	4887451	1833	84	-	51	40	40	4098	HP_100R-1HP_100R-2HP_100R-3HP_99R-1HP_99R-2HP_99R-3LP_100R-1LP_100R-2LP_100R-3LP_99R-1LP_99R-2LP_99R-3
novel_circ_000067	Chr06	7909001	7909245	244	94	+	46	40	40	8281	HP_100R-1HP_100R-2HP_100R-3HP_99R-1HP_99R-2HP_99R-3LP_100R-1LP_100R-2LP_100R-3LP_99R-1LP_99R-2LP_99R-3
novel_circ_000068	Chr06	10377282	10378900	1618	32	+	16	0	40	21	HP_100R-1HP_100R-2HP_100R-3LP_100R-2
novel_circ_000069	Chr06	11318946	11326499	7553	57	-	57	0	37	10539	HP_100R-1HP_100R-2HP_100R-3HP_99R-1HP_99R-2HP_99R-3LP_100R-1LP_100R-2LP_100R-3LP_99R-1LP_99R-2LP_99R-3
novel_circ_000070	Chr06	12847811	12848081	270	53	+	38	40	6	9	HP_100R-1HP_100R-2HP_100R-3HP_99R-1HP_99R-2HP_99R-3LP_100R-1LP_100R-2LP_100R-3LP_99R-1LP_99R-2LP_99R-3
novel_circ_000071	Chr06	14468381	14475298	6917	13	-	13	0	37	916	HP_100R-1HP_100R-2LP_100R-1LP_100R-2LP_100R-3
novel_circ_000072	Chr06	28913114	28914496	1382	57	-	32	40	40	5	HP_100R-1HP_100R-2HP_100R-3HP_99R-1HP_99R-2HP_99R-3LP_100R-1LP_100R-2LP_100R-3LP_99R-1LP_99R-2LP_99R-3
novel_circ_000073	Chr06	44435655	44466794	31139	34	-	17	0	35	6771	HP_99R-1HP_99R-2HP_99R-3LP_99R-1LP_99R-2LP_99R-3
novel_circ_000074	Chr06	44787891	44831467	43576	54	-	23	0	37	7933	HP_100R-1HP_100R-2HP_100R-3LP_100R-1LP_100R-2LP_100R-3
novel_circ_000075	Chr06	45088658	45176311	87653	19	+	14	0	40	1368	HP_100R-1HP_100R-2LP_100R-1LP_100R-2LP_100R-3
novel_circ_000076	Chr06	45090050	45142436	52386	26	-	15	0	40	213	HP_100R-1HP_100R-2HP_100R-3LP_100R-1LP_100R-2LP_100R-3
novel_circ_000077	Chr06	45090050	45168515	78465	21	-	12	6	40	213	HP_100R-1HP_100R-2HP_100R-3LP_100R-1LP_100R-2LP_100R-3
novel_circ_000078	Chr06	45178961	45234726	55765	25	-	16	40	34	81	HP_100R-2HP_100R-3HP_99R-1HP_99R-3LP_100R-1LP_100R-2LP_100R-3LP_99R-2LP_99R-3
novel_circ_000079	Chr06	45216074	45239881	23807	24	+	14	0	37	250	HP_100R-1HP_100R-2HP_100R-3HP_99R-1HP_99R-3LP_100R-1
novel_circ_000080	Chr06	48257074	48265406	8332	90	-	57	40	6	2504	HP_100R-1HP_100R-2HP_100R-3HP_99R-1LP_100R-1LP_100R-2LP_100R-3
novel_circ_000081	Chr06	49721332	49721858	526	36	-	27	40	40	4	HP_99R-1HP_99R-2HP_99R-3LP_100R-1LP_100R-2LP_100R-3LP_99R-2
novel_circ_000082	Chr06	49962522	49971374	8852	100	+	36	40	40	108	HP_99R-1HP_99R-2HP_99R-3LP_99R-1LP_99R-2LP_99R-3
novel_circ_000083	Chr07	2894896	2903132	8236	164	+	156	40	3	26248	HP_100R-1HP_100R-2HP_100R-3HP_99R-1HP_99R-2HP_99R-3LP_100R-1LP_100R-2LP_100R-3LP_99R-1LP_99R-2LP_99R-3
novel_circ_000084	Chr07	3187233	3222608	35375	138	-	138	0	38	18935	HP_100R-1HP_100R-2HP_100R-3HP_99R-1HP_99R-2HP_99R-3LP_100R-1LP_100R-2LP_100R-3LP_99R-1LP_99R-2LP_99R-3
novel_circ_000085	Chr07	3187240	3222615	35375	69	+	69	0	38	4762	HP_100R-1HP_100R-2HP_100R-3HP_99R-1HP_99R-2HP_99R-3LP_100R-1LP_100R-2LP_100R-3LP_99R-1LP_99R-2LP_99R-3
novel_circ_000086	Chr07	3187718	3223093	35375	46	-	23	0	36	3703	HP_100R-2HP_100R-3HP_99R-2HP_99R-3LP_100R-1LP_100R-2LP_100R-3LP_99R-1LP_99R-2LP_99R-3
novel_circ_000087	Chr07	3278946	3279179	233	17	+	12	39	40	582	HP_99R-1HP_99R-2HP_99R-3LP_100R-1LP_100R-2
novel_circ_000088	Chr07	5568320	5666004	97684	27	+	24	0	40	194	HP_100R-1HP_100R-2HP_100R-3HP_99R-2HP_99R-3LP_100R-1LP_100R-2LP_100R-3
novel_circ_000089	Chr07	5643730	5717210	73480	12	+	12	0	40	52	HP_100R-1HP_100R-2HP_100R-3HP_99R-2LP_100R-1LP_100R-2
novel_circ_000090	Chr07	6447425	6447578	153	45	+	29	40	40	1108	HP_100R-1HP_100R-2HP_100R-3HP_99R-1HP_99R-2LP_100R-1LP_100R-2LP_100R-3LP_99R-1LP_99R-2LP_99R-3
novel_circ_000091	Chr07	6447425	6447785	360	22	+	17	40	40	1108	HP_100R-1HP_100R-2HP_99R-1HP_99R-2LP_100R-2LP_99R-1LP_99R-2LP_99R-3
novel_circ_000092	Chr07	6447478	6447838	360	46	-	32	40	40	436	HP_100R-1HP_100R-2HP_100R-3HP_99R-1HP_99R-2HP_99R-3LP_100R-1LP_100R-2LP_100R-3LP_99R-2LP_99R-3
novel_circ_000093	Chr07	6613052	6636645	23593	187	+	85	40	5	5052	HP_100R-1HP_100R-2HP_100R-3HP_99R-2HP_99R-3LP_100R-1LP_100R-2LP_100R-3
novel_circ_000094	Chr07	8810564	8844086	33522	87	-	50	0	37	212930	HP_100R-1HP_100R-2HP_100R-3HP_99R-1HP_99R-2HP_99R-3LP_100R-1LP_100R-2LP_100R-3LP_99R-1LP_99R-2LP_99R-3
novel_circ_000095	Chr07	8831663	8900813	69150	15	+	15	37	6	173	HP_100R-1HP_100R-2HP_99R-1HP_99R-2HP_99R-3LP_100R-1LP_100R-2LP_99R-2LP_99R-3
novel_circ_000096	Chr07	9969924	9985534	15610	18	-	18	0	40	1303	HP_100R-1HP_100R-2HP_100R-3HP_99R-1HP_99R-2HP_99R-3LP_100R-2LP_100R-3LP_99R-1LP_99R-2LP_99R-3
novel_circ_000097	Chr07	10472577	10484593	12016	41	+	17	37	4	77	HP_99R-1HP_99R-2HP_99R-3LP_99R-1LP_99R-2LP_99R-3
novel_circ_000098	Chr07	11381495	11381813	318	36	-	26	40	40	0	HP_100R-1HP_100R-2HP_99R-1HP_99R-2HP_99R-3LP_100R-1LP_100R-3
novel_circ_000099	Chr07	16596434	16641976	45542	120	+	104	0	40	38135	HP_100R-1HP_100R-2HP_100R-3HP_99R-1HP_99R-2HP_99R-3LP_100R-1LP_100R-2LP_100R-3LP_99R-1LP_99R-2LP_99R-3
novel_circ_000100	Chr07	16596434	16662968	66534	83	+	75	0	40	38135	HP_100R-1HP_100R-2HP_100R-3HP_99R-1HP_99R-2HP_99R-3LP_100R-1LP_100R-2LP_100R-3LP_99R-1LP_99R-2LP_99R-3
novel_circ_000101	Chr07	17805316	17805555	239	28	-	16	40	40	400	HP_99R-1HP_99R-2LP_100R-1LP_100R-2LP_100R-3LP_99R-2LP_99R-3
novel_circ_000102	Chr07	36855622	36855850	228	109	+	73	40	35	37354	HP_100R-1HP_100R-2HP_100R-3HP_99R-1HP_99R-2LP_100R-1LP_100R-2LP_100R-3LP_99R-1LP_99R-2LP_99R-3
novel_circ_000103	Chr07	37166927	37167110	183	76	-	44	40	40	1172229	HP_100R-1HP_100R-2HP_100R-3HP_99R-2HP_99R-3LP_100R-1LP_100R-2LP_100R-3LP_99R-1LP_99R-3
novel_circ_000104	Chr07	39905720	39905951	231	22	-	14	6	40	0	HP_99R-2HP_99R-3LP_100R-2LP_100R-3LP_99R-2LP_99R-3
novel_circ_000105	Chr07	43007744	43008115	371	18	-	13	40	40	20	LP_99R-2LP_99R-3
novel_circ_000106	Chr08	819162	819426	264	16	-	14	38	5	1	HP_100R-1HP_100R-2HP_100R-3LP_100R-1LP_100R-3
novel_circ_000107	Chr08	3720589	3721304	715	38	+	27	40	6	25	HP_100R-1HP_100R-2HP_100R-3LP_100R-1LP_100R-3
novel_circ_000108	Chr08	3720599	3721304	705	96	+	52	40	40	80	HP_100R-1HP_100R-2HP_100R-3HP_99R-1HP_99R-2HP_99R-3LP_100R-1LP_100R-2LP_100R-3LP_99R-1LP_99R-2LP_99R-3
novel_circ_000109	Chr08	7423596	7434495	10899	78	-	47	0	40	15892	HP_100R-1HP_100R-2HP_100R-3HP_99R-1HP_99R-2HP_99R-3LP_100R-1LP_100R-2LP_100R-3LP_99R-1LP_99R-2LP_99R-3
novel_circ_000110	Chr08	7434886	7443884	8998	34	-	25	38	5	267	HP_100R-2HP_100R-3HP_99R-1HP_99R-2HP_99R-3LP_100R-2LP_100R-3LP_99R-1LP_99R-2LP_99R-3
novel_circ_000111	Chr08	7961072	7961254	182	21	-	20	40	37	5	HP_100R-1HP_100R-2HP_100R-3HP_99R-3LP_100R-1LP_100R-2LP_100R-3LP_99R-1LP_99R-2LP_99R-3
novel_circ_000112	Chr08	8532918	8536670	3752	18	+	13	40	40	0	HP_100R-1HP_100R-2HP_100R-3HP_99R-1HP_99R-2HP_99R-3LP_100R-2LP_99R-1LP_99R-2LP_99R-3
novel_circ_000113	Chr08	8532931	8536670	3739	23	+	15	40	40	4	HP_100R-1HP_100R-2HP_99R-2HP_99R-3LP_100R-1LP_100R-2LP_100R-3LP_99R-1LP_99R-3
novel_circ_000114	Chr08	9920920	9928621	7701	15	-	15	0	37	707	HP_99R-1HP_99R-2HP_99R-3LP_100R-1LP_100R-2LP_100R-3LP_99R-1LP_99R-3
novel_circ_000115	Chr08	11668711	11669213	502	104	+	65	40	40	405	HP_100R-1HP_100R-2HP_100R-3HP_99R-1HP_99R-2HP_99R-3LP_100R-1LP_100R-2LP_100R-3LP_99R-1LP_99R-2LP_99R-3
novel_circ_000116	Chr08	16083570	16083848	278	19	+	15	40	40	1	HP_100R-1HP_100R-2HP_100R-3HP_99R-2HP_99R-3LP_100R-1LP_100R-2LP_99R-1LP_99R-2
novel_circ_000117	Chr08	34226037	34226414	377	21	+	14	40	37	13	HP_100R-1HP_100R-2HP_100R-3HP_99R-2LP_100R-1LP_100R-3
novel_circ_000118	Chr08	35597281	35597473	192	20	-	15	40	40	51	HP_99R-2HP_99R-3LP_99R-2LP_99R-3
novel_circ_000119	Chr08	37080080	37093843	13763	12	+	12	0	40	43	HP_100R-1HP_100R-2HP_99R-1HP_99R-2LP_100R-1LP_100R-3LP_99R-2LP_99R-3
novel_circ_000120	Chr08	38559390	38559553	163	31	-	21	40	40	0	HP_99R-1HP_99R-3LP_100R-1LP_99R-1LP_99R-2LP_99R-3
novel_circ_000121	Chr08	39493572	39493766	194	28	+	22	40	6	0	HP_99R-1HP_99R-2HP_99R-3LP_100R-1LP_100R-2LP_100R-3
novel_circ_000122	Chr08	41145644	41174361	28717	19	+	18	6	37	197	LP_100R-1LP_100R-2LP_100R-3
novel_circ_000123	Chr08	42387108	42388951	1843	42	+	17	40	40	2	HP_100R-1HP_100R-2HP_100R-3HP_99R-1LP_100R-1LP_100R-2LP_100R-3
novel_circ_000124	Chr08	44021046	44039006	17960	14	+	14	0	40	660	HP_100R-1HP_100R-2HP_100R-3HP_99R-3LP_100R-1
novel_circ_000125	Chr08	44022159	44046558	24399	111	-	53	40	35	5771399	HP_100R-1HP_100R-2HP_100R-3HP_99R-1HP_99R-2LP_100R-1LP_100R-2LP_100R-3
novel_circ_000126	Chr08	44022418	44040779	18361	13	-	13	0	37	4151	HP_100R-1HP_100R-2HP_100R-3LP_100R-1LP_100R-2LP_100R-3
novel_circ_000127	Chr08	44022528	44046927	24399	20	-	20	0	40	899	HP_100R-1HP_100R-2HP_100R-3LP_100R-1LP_100R-2LP_100R-3LP_99R-2
novel_circ_000128	Chr08	45702759	45722471	19712	12	-	12	6	37	144	HP_100R-1HP_100R-2LP_100R-1LP_100R-3LP_99R-1LP_99R-2LP_99R-3
novel_circ_000129	Chr09	681900	683835	1935	26	+	17	40	40	25	HP_100R-1HP_100R-2HP_100R-3LP_100R-1LP_100R-2LP_100R-3LP_99R-1LP_99R-2LP_99R-3
novel_circ_000130	Chr09	813367	813581	214	111	-	44	40	40	0	HP_100R-1HP_100R-2HP_100R-3HP_99R-1HP_99R-2HP_99R-3LP_100R-1LP_100R-2LP_100R-3LP_99R-2LP_99R-3
novel_circ_000131	Chr09	814075	814230	155	71	-	43	37	40	873	HP_100R-1HP_100R-2HP_100R-3HP_99R-1HP_99R-2HP_99R-3LP_100R-1LP_100R-2LP_100R-3LP_99R-1LP_99R-2LP_99R-3
novel_circ_000132	Chr09	814169	814616	447	80	+	47	6	40	394355	HP_100R-1HP_100R-2HP_100R-3HP_99R-1HP_99R-2HP_99R-3LP_100R-1LP_100R-2LP_100R-3LP_99R-1LP_99R-2LP_99R-3
novel_circ_000133	Chr09	814306	814662	356	104	-	65	40	40	961	HP_100R-1HP_100R-2HP_100R-3HP_99R-1HP_99R-2HP_99R-3LP_100R-1LP_100R-2LP_100R-3LP_99R-1LP_99R-2LP_99R-3
novel_circ_000134	Chr09	3040284	3040448	164	60	+	30	40	40	25	HP_100R-1HP_100R-2HP_100R-3LP_100R-1LP_100R-2LP_100R-3LP_99R-1LP_99R-3
novel_circ_000135	Chr09	4265465	4265732	267	26	+	15	40	40	30260	LP_100R-2LP_100R-3
novel_circ_000136	Chr09	4266066	4284722	18656	43	+	43	0	40	102105	HP_100R-1HP_100R-3HP_99R-1HP_99R-3LP_100R-1LP_100R-2LP_100R-3LP_99R-1LP_99R-2LP_99R-3
novel_circ_000137	Chr09	4266066	4290396	24330	54	+	54	0	40	102105	HP_100R-1HP_100R-2HP_100R-3HP_99R-1HP_99R-2HP_99R-3LP_100R-1LP_100R-2LP_100R-3LP_99R-1LP_99R-2LP_99R-3
novel_circ_000138	Chr09	12674323	12674518	195	882	-	530	40	40	15968811	HP_100R-1HP_100R-2HP_100R-3HP_99R-1HP_99R-2HP_99R-3LP_100R-1LP_100R-2LP_100R-3LP_99R-1LP_99R-2LP_99R-3
novel_circ_000139	Chr09	12674335	12674455	120	20	-	19	40	5	44273	LP_100R-2LP_100R-3
novel_circ_000140	Chr09	12674335	12674500	165	504	-	268	40	40	44273	HP_100R-1HP_100R-2HP_100R-3HP_99R-1HP_99R-2HP_99R-3LP_100R-1LP_100R-2LP_100R-3LP_99R-1LP_99R-2LP_99R-3
novel_circ_000141	Chr09	12674335	12674530	195	458	-	264	40	40	44273	HP_100R-1HP_100R-2HP_100R-3HP_99R-1HP_99R-2HP_99R-3LP_100R-1LP_100R-2LP_100R-3LP_99R-1LP_99R-2LP_99R-3
novel_circ_000142	Chr09	12674335	12674605	270	80	-	49	40	39	44273	HP_100R-1HP_100R-2HP_100R-3HP_99R-1HP_99R-2LP_100R-1LP_100R-2LP_100R-3LP_99R-2LP_99R-3
novel_circ_000143	Chr09	12674368	12674518	150	61	-	32	37	40	3260	HP_100R-1HP_100R-2HP_100R-3HP_99R-1HP_99R-2HP_99R-3LP_100R-1LP_100R-3LP_99R-1LP_99R-2LP_99R-3
novel_circ_000144	Chr09	12674380	12674530	150	62	-	44	40	40	24234309	HP_100R-1HP_100R-2HP_100R-3HP_99R-1HP_99R-2HP_99R-3LP_100R-1LP_100R-2LP_100R-3LP_99R-1LP_99R-2LP_99R-3
novel_circ_000145	Chr09	12674380	12674605	225	101	-	72	40	40	24234309	HP_100R-1HP_100R-2HP_100R-3HP_99R-1HP_99R-2HP_99R-3LP_100R-1LP_100R-2LP_100R-3LP_99R-1LP_99R-2LP_99R-3
novel_circ_000146	Chr09	12674380	12674755	375	55	-	33	6	38	24234309	HP_100R-1HP_100R-2HP_100R-3HP_99R-1HP_99R-2HP_99R-3LP_100R-2LP_100R-3LP_99R-1LP_99R-2LP_99R-3
novel_circ_000147	Chr09	12674380	12674815	435	27	-	16	5	40	24234309	HP_100R-1HP_100R-3LP_100R-1LP_100R-3
novel_circ_000148	Chr09	12674410	12674815	405	23	-	17	6	40	11690771	HP_99R-1HP_99R-3LP_100R-2LP_100R-3LP_99R-1LP_99R-2LP_99R-3
novel_circ_000149	Chr09	12674413	12674518	105	12	-	12	6	40	24133057	HP_99R-1HP_99R-2HP_99R-3
novel_circ_000150	Chr09	12674470	12674800	330	24	-	19	5	40	13138676	HP_100R-1HP_100R-2HP_100R-3HP_99R-1HP_99R-2HP_99R-3LP_100R-1LP_100R-2LP_99R-2LP_99R-3
novel_circ_000151	Chr09	12674515	12674800	285	19	-	18	37	4	3248011	HP_100R-1HP_100R-3HP_99R-1HP_99R-2LP_100R-1LP_100R-3
novel_circ_000152	Chr09	12674515	12674815	300	28	-	20	0	40	3248011	HP_100R-1HP_100R-2HP_100R-3HP_99R-2HP_99R-3LP_100R-1LP_100R-2LP_100R-3LP_99R-1LP_99R-2LP_99R-3
novel_circ_000153	Chr09	12674518	12674818	300	19	-	16	0	35	6792519	HP_100R-1HP_100R-2HP_99R-1HP_99R-2HP_99R-3LP_100R-1LP_100R-2
novel_circ_000154	Chr09	12674518	12674953	435	27	-	19	40	6	6792519	HP_100R-1HP_100R-3HP_99R-1HP_99R-2HP_99R-3LP_100R-1LP_100R-3LP_99R-1LP_99R-2LP_99R-3
novel_circ_000155	Chr09	12674545	12674800	255	220	-	137	6	40	562696	HP_100R-1HP_100R-2HP_100R-3HP_99R-1HP_99R-2HP_99R-3LP_100R-1LP_100R-2LP_100R-3LP_99R-1LP_99R-2LP_99R-3
novel_circ_000156	Chr09	12674545	12674975	430	20	-	14	40	6	562696	HP_100R-1HP_100R-2HP_100R-3HP_99R-1HP_99R-2LP_100R-1LP_100R-2
novel_circ_000157	Chr09	12674560	12674755	195	106	-	81	0	37	11150	HP_100R-1HP_100R-2HP_100R-3HP_99R-1HP_99R-2HP_99R-3LP_100R-1LP_100R-2LP_100R-3LP_99R-1LP_99R-2LP_99R-3
novel_circ_000158	Chr09	12674560	12674815	255	23	-	18	34	37	11150	HP_100R-1HP_100R-3HP_99R-1HP_99R-2HP_99R-3LP_100R-1LP_100R-2LP_100R-3LP_99R-2LP_99R-3
novel_circ_000159	Chr09	12674563	12674953	390	91	-	72	40	6	5063	HP_100R-1HP_100R-2HP_100R-3HP_99R-1HP_99R-2HP_99R-3LP_100R-1LP_100R-2LP_100R-3LP_99R-1LP_99R-2LP_99R-3
novel_circ_000160	Chr09	12674593	12674848	255	142	-	93	37	6	6042	HP_100R-1HP_100R-2HP_100R-3HP_99R-1HP_99R-2HP_99R-3LP_100R-1LP_100R-2LP_100R-3LP_99R-1LP_99R-2LP_99R-3
novel_circ_000161	Chr09	12674623	12674818	195	74	-	52	4	35	1254	HP_100R-1HP_100R-2HP_100R-3HP_99R-1HP_99R-2HP_99R-3LP_100R-1LP_100R-2LP_100R-3LP_99R-1LP_99R-2LP_99R-3
novel_circ_000162	Chr09	12674653	12674848	195	77	-	51	40	6	182	HP_100R-1HP_100R-2HP_100R-3HP_99R-1HP_99R-2HP_99R-3LP_100R-1LP_100R-2LP_100R-3
novel_circ_000163	Chr09	12674653	12674923	270	85	-	51	40	5	182	HP_100R-1HP_100R-2HP_100R-3HP_99R-1HP_99R-2HP_99R-3LP_100R-1LP_100R-2LP_100R-3LP_99R-1LP_99R-2LP_99R-3
novel_circ_000164	Chr09	12674668	12674818	150	24	-	18	5	37	144	HP_100R-1HP_100R-2HP_99R-2HP_99R-3LP_100R-1LP_100R-2LP_100R-3
novel_circ_000165	Chr09	12674680	12674845	165	102	-	74	40	6	31908	HP_100R-1HP_100R-2HP_100R-3HP_99R-1HP_99R-2HP_99R-3LP_100R-1LP_100R-2LP_100R-3LP_99R-1LP_99R-2LP_99R-3
novel_circ_000166	Chr09	12674683	12674953	270	134	-	91	40	6	1380	HP_100R-1HP_100R-2HP_100R-3HP_99R-1HP_99R-2HP_99R-3LP_100R-1LP_100R-2LP_100R-3LP_99R-1LP_99R-2LP_99R-3
novel_circ_000167	Chr09	12674713	12674848	135	12	-	12	5	37	80	LP_100R-1LP_100R-3
novel_circ_000168	Chr09	12674713	12674953	240	20	-	13	40	6	80	LP_99R-2LP_99R-3
novel_circ_000169	Chr09	12674773	12674923	150	44	-	30	40	6	319	HP_100R-1HP_100R-2HP_100R-3HP_99R-1HP_99R-2HP_99R-3LP_100R-2LP_100R-3LP_99R-1LP_99R-2LP_99R-3
novel_circ_000170	Chr09	12674773	12674938	165	89	-	46	40	40	319	HP_100R-1HP_100R-2HP_100R-3HP_99R-1HP_99R-2HP_99R-3LP_100R-1LP_100R-2LP_100R-3LP_99R-1LP_99R-2LP_99R-3
novel_circ_000171	Chr09	12674788	12674953	165	188	-	97	40	40	2854	HP_100R-1HP_100R-2HP_100R-3HP_99R-1HP_99R-2HP_99R-3LP_100R-1LP_100R-2LP_100R-3LP_99R-1LP_99R-2LP_99R-3
novel_circ_000172	Chr09	12674815	12674935	120	31	-	29	40	40	4693546	HP_100R-1HP_100R-2HP_100R-3HP_99R-1HP_99R-2HP_99R-3LP_100R-1LP_100R-2LP_100R-3LP_99R-1LP_99R-2LP_99R-3
novel_circ_000173	Chr09	12821408	12821678	270	16	-	16	36	3	87	HP_100R-1HP_100R-2HP_100R-3HP_99R-1HP_99R-2HP_99R-3LP_100R-1LP_100R-2
novel_circ_000174	Chr09	12821408	12821708	300	34	-	22	37	5	87	HP_100R-1HP_100R-2HP_100R-3HP_99R-1HP_99R-2HP_99R-3LP_100R-1LP_100R-3LP_99R-1LP_99R-2LP_99R-3
novel_circ_000175	Chr09	12821408	12821738	330	16	-	16	37	5	87	HP_100R-2HP_100R-3HP_99R-2LP_100R-1LP_100R-2LP_100R-3
novel_circ_000176	Chr09	12821468	12821648	180	17	-	16	6	37	43	HP_100R-1HP_100R-2HP_100R-3HP_99R-1HP_99R-2LP_100R-1LP_100R-2LP_100R-3
novel_circ_000177	Chr09	12821468	12821708	240	15	-	14	5	37	43	HP_100R-1HP_100R-2HP_100R-3LP_100R-1LP_100R-2LP_100R-3LP_99R-1LP_99R-2LP_99R-3
novel_circ_000178	Chr09	12821498	12821708	210	20	-	16	38	6	2816	HP_100R-1HP_100R-2HP_100R-3HP_99R-2HP_99R-3LP_100R-2LP_100R-3
novel_circ_000179	Chr09	32032870	32033086	216	44	-	28	40	40	10	HP_100R-1HP_100R-2HP_100R-3HP_99R-1HP_99R-2HP_99R-3LP_100R-2LP_100R-3
novel_circ_000180	Chr09	37588328	37591780	3452	68	-	41	37	6	900	HP_99R-1HP_99R-2HP_99R-3LP_99R-1LP_99R-2LP_99R-3
novel_circ_000181	Chr09	41106200	41109568	3368	21	+	20	5	40	5089	HP_100R-1HP_100R-2HP_100R-3HP_99R-1HP_99R-2LP_100R-1LP_100R-2LP_100R-3
novel_circ_000182	Chr09	41106229	41109597	3368	16	-	15	5	40	3587	HP_100R-1HP_100R-2HP_99R-1HP_99R-2LP_100R-1LP_100R-2LP_100R-3
novel_circ_000183	Chr09	41497261	41497902	641	272	+	142	37	40	676	HP_100R-1HP_100R-2HP_100R-3HP_99R-1HP_99R-2HP_99R-3LP_100R-1LP_100R-2LP_100R-3LP_99R-1LP_99R-2LP_99R-3
novel_circ_000184	Chr10	466035	468262	2227	19	+	13	40	36	256	HP_99R-1HP_99R-3LP_100R-1LP_99R-1LP_99R-3
novel_circ_000185	Chr10	863418	864940	1522	26	-	13	40	5	1	HP_100R-2HP_100R-3HP_99R-1HP_99R-2HP_99R-3
novel_circ_000186	Chr10	2371823	2372135	312	43	+	26	40	40	580	HP_100R-1HP_100R-2HP_100R-3HP_99R-1HP_99R-2HP_99R-3LP_100R-1LP_100R-2LP_100R-3LP_99R-1LP_99R-2LP_99R-3
novel_circ_000187	Chr10	2890303	2890773	470	45	-	26	40	35	9800	HP_100R-1HP_100R-2HP_100R-3HP_99R-1HP_99R-2HP_99R-3LP_100R-1LP_100R-2LP_100R-3LP_99R-1LP_99R-2
novel_circ_000188	Chr10	12551021	12551354	333	17	+	12	40	37	289	LP_100R-1LP_100R-2LP_100R-3LP_99R-2LP_99R-3
novel_circ_000189	Chr10	22028104	22029156	1052	41	-	28	40	40	1	HP_100R-1HP_100R-2HP_100R-3HP_99R-1HP_99R-3LP_100R-1LP_100R-3LP_99R-1LP_99R-3
novel_circ_000190	Chr10	23190054	23190797	743	33	-	14	40	40	65	HP_100R-1HP_100R-2HP_100R-3HP_99R-1HP_99R-2HP_99R-3LP_100R-3
novel_circ_000191	Chr10	37697790	37697997	207	25	-	17	40	6	1	LP_100R-1LP_99R-1LP_99R-2LP_99R-3
novel_circ_000192	Chr10	40202807	40225407	22600	24	-	24	0	38	1352	HP_100R-1HP_100R-3HP_99R-1HP_99R-2HP_99R-3LP_100R-2LP_100R-3LP_99R-1LP_99R-2LP_99R-3
novel_circ_000193	Chr10	40202807	40240827	38020	16	-	16	0	38	1352	HP_100R-1HP_100R-2HP_100R-3HP_99R-1HP_99R-2LP_100R-1LP_100R-2LP_100R-3LP_99R-1LP_99R-3
novel_circ_000194	Chr10	40202846	40225446	22600	21	-	21	0	38	982	HP_100R-1HP_100R-2HP_100R-3HP_99R-1HP_99R-2HP_99R-3LP_100R-2LP_100R-3LP_99R-1LP_99R-2LP_99R-3
novel_circ_000195	Chr10	43042109	43042393	284	87	+	38	40	40	169	HP_100R-1HP_100R-2HP_100R-3HP_99R-1HP_99R-2HP_99R-3LP_100R-1LP_100R-2LP_100R-3LP_99R-1LP_99R-2LP_99R-3
novel_circ_000196	Chr10	47989984	47990212	228	145	-	99	35	38	12389	HP_100R-1HP_100R-2HP_100R-3HP_99R-1HP_99R-2HP_99R-3LP_100R-1LP_100R-2LP_100R-3LP_99R-1LP_99R-2LP_99R-3
novel_circ_000197	Chr10	47990056	47990284	228	63	+	44	40	40	35085802	HP_100R-1HP_100R-3HP_99R-1HP_99R-2LP_100R-1LP_100R-2LP_100R-3LP_99R-1LP_99R-2LP_99R-3
novel_circ_000198	Chr10	47990212	47990440	228	56	-	41	35	37	5685036	HP_100R-1HP_100R-2HP_100R-3HP_99R-1HP_99R-2HP_99R-3LP_100R-1LP_100R-2LP_100R-3LP_99R-1LP_99R-2LP_99R-3
novel_circ_000199	Chr10	48999852	49000029	177	25	+	17	6	40	196	HP_100R-1HP_100R-3HP_99R-1HP_99R-2LP_100R-1LP_100R-2
novel_circ_000200	Chr10	49802431	49803057	626	23	+	13	40	35	680	LP_99R-1LP_99R-2LP_99R-3
novel_circ_000201	Chr10	50445128	50445829	701	30	-	14	40	37	2	HP_100R-1HP_100R-2HP_99R-1HP_99R-2HP_99R-3LP_100R-2LP_100R-3
novel_circ_000202	Chr11	1371604	1413980	42376	50	+	50	0	38	7560	HP_100R-1HP_100R-2HP_100R-3HP_99R-1HP_99R-2HP_99R-3LP_100R-1LP_100R-2LP_100R-3LP_99R-1LP_99R-2LP_99R-3
novel_circ_000203	Chr11	1371726	1414102	42376	16	-	16	0	40	96456	HP_100R-2HP_100R-3HP_99R-1HP_99R-2HP_99R-3LP_100R-1LP_100R-2LP_100R-3
novel_circ_000204	Chr11	2874150	2875342	1192	23	+	12	40	40	5	HP_100R-2HP_100R-3HP_99R-1HP_99R-3LP_100R-2LP_100R-3
novel_circ_000205	Chr11	7824883	7842338	17455	98	+	59	0	37	29770	HP_100R-1HP_100R-2HP_100R-3HP_99R-1HP_99R-2HP_99R-3LP_100R-1LP_100R-2LP_100R-3LP_99R-1LP_99R-2LP_99R-3
novel_circ_000206	Chr11	9299458	9304240	4782	1442	+	1359	40	38	2044908	HP_100R-1HP_100R-2HP_100R-3HP_99R-1HP_99R-2HP_99R-3LP_100R-1LP_100R-2LP_100R-3LP_99R-1LP_99R-2LP_99R-3
novel_circ_000207	Chr11	10169931	10170117	186	21	-	20	40	37	4533	HP_100R-1HP_100R-3HP_99R-1HP_99R-2HP_99R-3LP_100R-3LP_99R-1LP_99R-2LP_99R-3
novel_circ_000208	Chr11	10169934	10170057	123	128	-	117	40	40	5426	HP_100R-1HP_100R-2HP_100R-3HP_99R-1HP_99R-2HP_99R-3LP_100R-1LP_100R-2LP_100R-3LP_99R-1LP_99R-2LP_99R-3
novel_circ_000209	Chr11	10169961	10170084	123	127	-	116	40	40	5165	HP_100R-1HP_100R-2HP_100R-3HP_99R-1HP_99R-2HP_99R-3LP_100R-1LP_100R-2LP_100R-3LP_99R-1LP_99R-2LP_99R-3
novel_circ_000210	Chr11	10169994	10170117	123	23	-	22	5	37	2882	HP_100R-1HP_100R-2HP_100R-3HP_99R-1HP_99R-2LP_100R-1LP_100R-2LP_99R-1LP_99R-2LP_99R-3
novel_circ_000211	Chr11	10170135	10170324	189	47	-	27	40	40	4958	HP_100R-1HP_100R-2HP_99R-1HP_99R-2HP_99R-3LP_100R-1LP_100R-2LP_100R-3LP_99R-1LP_99R-2LP_99R-3
novel_circ_000212	Chr11	12533076	12534023	947	18	-	12	37	40	12	LP_100R-1LP_100R-2LP_100R-3
novel_circ_000213	Chr11	24494578	24495545	967	35	-	16	6	40	3381	HP_100R-1HP_100R-2HP_100R-3HP_99R-1LP_100R-1LP_100R-2LP_100R-3
novel_circ_000214	Chr11	27859972	27860888	916	104	-	59	40	6	16141	HP_100R-1HP_100R-2HP_100R-3HP_99R-1HP_99R-2HP_99R-3LP_100R-1LP_100R-2LP_100R-3LP_99R-1LP_99R-2LP_99R-3
novel_circ_000215	Chr11	34468790	34471330	2540	24	+	13	40	35	0	LP_100R-1LP_100R-3LP_99R-1LP_99R-2LP_99R-3
novel_circ_000216	Chr12	1286926	1293007	6081	45	+	44	37	5	848	HP_100R-1HP_100R-2HP_100R-3HP_99R-3LP_100R-1LP_100R-2LP_100R-3
novel_circ_000217	Chr12	1288060	1294223	6163	18	+	13	40	6	25	HP_100R-1HP_100R-2HP_100R-3LP_100R-1LP_100R-2LP_100R-3
novel_circ_000218	Chr12	4170231	4170327	96	15	-	13	40	3	379	LP_100R-1LP_100R-2LP_100R-3LP_99R-2LP_99R-3
novel_circ_000219	Chr12	4280246	4291799	11553	29	-	29	0	40	901	HP_100R-1HP_100R-2HP_100R-3HP_99R-1HP_99R-2HP_99R-3LP_100R-1LP_100R-2LP_100R-3LP_99R-1LP_99R-2LP_99R-3
novel_circ_000220	Chr12	5724812	5725034	222	53	+	29	40	40	138	HP_100R-1HP_100R-2HP_99R-1HP_99R-2HP_99R-3LP_100R-1LP_100R-2LP_100R-3LP_99R-1LP_99R-2LP_99R-3
novel_circ_000221	Chr12	35385104	35385287	183	60	-	26	6	40	8	HP_99R-2HP_99R-3LP_100R-1LP_100R-2LP_100R-3LP_99R-1LP_99R-3
novel_circ_000222	Chr12	35691124	35698590	7466	24	+	24	0	39	2634	HP_100R-1HP_100R-2HP_100R-3HP_99R-1HP_99R-2LP_100R-1LP_100R-2LP_100R-3LP_99R-2LP_99R-3
novel_circ_000223	Chr12	35692183	35699358	7175	16	+	16	0	37	312	HP_100R-1HP_100R-2HP_100R-3HP_99R-1HP_99R-2HP_99R-3LP_100R-1LP_100R-3LP_99R-1LP_99R-3
novel_circ_000224	Chr13	2011918	2012373	455	64	-	32	40	40	10	HP_100R-1HP_100R-2HP_99R-1HP_99R-2LP_100R-1LP_100R-3LP_99R-1LP_99R-2LP_99R-3
novel_circ_000225	Chr13	9580101	9580490	389	27	+	18	5	40	5	HP_100R-1HP_100R-2HP_100R-3HP_99R-1HP_99R-2HP_99R-3LP_100R-1LP_100R-3
novel_circ_000226	Chr13	10446661	10468981	22320	22	-	19	0	35	397	HP_100R-1HP_100R-2HP_100R-3HP_99R-2LP_100R-2LP_100R-3
novel_circ_000227	Chr13	11167173	11179086	11913	25	+	16	40	40	8	HP_99R-1HP_99R-2HP_99R-3LP_99R-1LP_99R-3
novel_circ_000228	Chr13	15098081	15110996	12915	202	-	76	0	37	3508	HP_100R-1HP_100R-2HP_100R-3LP_100R-1LP_100R-2LP_100R-3
novel_circ_000229	Chr13	15155237	15167106	11869	34	+	23	0	35	3088	HP_100R-1HP_100R-2HP_100R-3LP_100R-1LP_100R-2LP_100R-3
novel_circ_000230	Chr13	22495826	22497063	1237	68	+	42	40	6	1	HP_100R-1HP_100R-2HP_100R-3HP_99R-1HP_99R-2HP_99R-3LP_100R-1LP_100R-2LP_100R-3LP_99R-1LP_99R-2LP_99R-3
novel_circ_000231	Chr13	23082973	23083429	456	18	-	14	37	40	1715	LP_100R-1LP_100R-2LP_100R-3
novel_circ_000232	Chr13	23083026	23087950	4924	22	-	13	0	40	1	HP_99R-1HP_99R-2HP_99R-3LP_99R-1LP_99R-2LP_99R-3
novel_circ_000233	Chr13	23083821	23088289	4468	85	+	83	0	37	13655	HP_100R-1HP_100R-2HP_100R-3HP_99R-1HP_99R-2HP_99R-3LP_100R-1LP_100R-2LP_100R-3LP_99R-1LP_99R-2LP_99R-3
novel_circ_000234	Chr13	23083885	23088125	4240	89	-	83	37	5	26090	HP_100R-1HP_100R-2HP_100R-3HP_99R-1HP_99R-2HP_99R-3LP_100R-1LP_100R-2LP_100R-3LP_99R-1LP_99R-2LP_99R-3
novel_circ_000235	Chr13	23083885	23088353	4468	109	-	107	0	37	26090	HP_100R-1HP_100R-2HP_100R-3HP_99R-1HP_99R-2HP_99R-3LP_100R-1LP_100R-2LP_100R-3LP_99R-1LP_99R-2LP_99R-3
novel_circ_000236	Chr13	23084328	23088395	4067	36	-	29	0	40	219660	HP_100R-2HP_100R-3HP_99R-1HP_99R-2HP_99R-3LP_100R-1LP_100R-2LP_100R-3LP_99R-1LP_99R-2LP_99R-3
novel_circ_000237	Chr13	23084328	23088401	4073	120	-	120	0	37	219660	HP_100R-1HP_100R-2HP_99R-1HP_99R-2HP_99R-3LP_100R-1LP_100R-2LP_99R-1LP_99R-2LP_99R-3
novel_circ_000238	Chr13	23087669	23087897	228	241	-	136	5	40	9724268	HP_100R-1HP_100R-2HP_100R-3HP_99R-1HP_99R-2HP_99R-3LP_100R-1LP_100R-2LP_100R-3LP_99R-1LP_99R-2LP_99R-3
novel_circ_000239	Chr13	23087722	23087950	228	41	-	30	5	38	144	HP_100R-2HP_100R-3HP_99R-1HP_99R-2HP_99R-3LP_100R-1LP_100R-2LP_99R-1LP_99R-2LP_99R-3
novel_circ_000240	Chr13	23087904	23088132	228	116	+	65	40	37	14935	HP_100R-1HP_100R-2HP_100R-3HP_99R-1HP_99R-2HP_99R-3LP_100R-1LP_100R-2LP_100R-3LP_99R-1LP_99R-2LP_99R-3
novel_circ_000241	Chr13	25114864	25115092	228	97	-	87	40	40	1508051	HP_100R-1HP_100R-2HP_100R-3HP_99R-1HP_99R-2HP_99R-3LP_100R-1LP_100R-2LP_100R-3LP_99R-1LP_99R-2LP_99R-3
novel_circ_000242	Chr13	26322507	26322678	171	32	-	24	40	6	0	HP_100R-1HP_100R-2HP_99R-1HP_99R-2HP_99R-3
novel_circ_000243	Chr13	26322513	26322678	165	21	-	20	40	5	1	HP_100R-1HP_100R-2HP_100R-3HP_99R-1HP_99R-2HP_99R-3LP_100R-3
novel_circ_000244	Chr13	26322516	26322678	162	18	-	13	40	5	1	HP_100R-1HP_100R-2HP_99R-1HP_99R-2HP_99R-3LP_100R-1LP_100R-3
novel_circ_000245	Chr13	26322519	26322678	159	22	-	16	40	40	0	HP_100R-1HP_100R-2HP_99R-1HP_99R-2HP_99R-3
novel_circ_000246	Chr13	26322525	26322678	153	20	-	14	37	6	5	LP_100R-1LP_100R-3
novel_circ_000247	Chr13	29046187	29059893	13706	14	-	14	0	38	2218	HP_100R-1HP_100R-3HP_99R-1HP_99R-2LP_100R-1LP_100R-2
novel_circ_000248	Chr13	29058904	29059132	228	42	-	24	35	6	1717	HP_100R-1HP_100R-2HP_100R-3HP_99R-3LP_100R-1LP_100R-2LP_100R-3LP_99R-1LP_99R-2LP_99R-3
novel_circ_000249	Chr13	29966257	29968271	2014	316	-	316	0	40	509068	HP_100R-1HP_100R-2HP_100R-3HP_99R-1HP_99R-2HP_99R-3LP_100R-1LP_100R-2LP_100R-3LP_99R-1LP_99R-2LP_99R-3
novel_circ_000250	Chr13	29966273	29968287	2014	34	+	33	40	6	405081	HP_100R-1HP_100R-2HP_100R-3HP_99R-2HP_99R-3LP_100R-1LP_100R-2LP_100R-3LP_99R-1LP_99R-2LP_99R-3
novel_circ_000251	Chr13	30356431	30406506	50075	12	-	12	0	38	48693	HP_99R-2HP_99R-3LP_100R-1LP_99R-1LP_99R-2
novel_circ_000252	Chr13	30356431	30427642	71211	153	-	65	0	39	48693	HP_100R-1HP_100R-2HP_100R-3HP_99R-1HP_99R-2HP_99R-3LP_100R-1LP_100R-2LP_100R-3LP_99R-1LP_99R-2LP_99R-3
novel_circ_000253	Chr13	30356490	30403574	47084	15	+	13	0	38	1848	HP_100R-1HP_100R-3HP_99R-1HP_99R-3LP_100R-2LP_100R-3LP_99R-1LP_99R-3
novel_circ_000254	Chr13	30356490	30427701	71211	53	+	47	0	35	1848	HP_100R-1HP_100R-2HP_100R-3HP_99R-1HP_99R-2HP_99R-3LP_100R-1LP_100R-2LP_100R-3LP_99R-1LP_99R-2LP_99R-3
novel_circ_000255	Chr13	30356607	30403691	47084	19	+	16	0	36	271444	HP_100R-1HP_100R-2HP_100R-3HP_99R-1HP_99R-2HP_99R-3LP_100R-1LP_99R-1LP_99R-2
novel_circ_000256	Chr13	30356607	30406682	50075	29	+	19	0	37	271444	HP_100R-1HP_100R-2HP_100R-3HP_99R-1HP_99R-2LP_100R-1LP_100R-2LP_100R-3LP_99R-1LP_99R-2
novel_circ_000257	Chr13	30356708	30427920	71212	185	+	59	40	36	3845	HP_100R-1HP_100R-2HP_100R-3LP_100R-1LP_100R-2LP_100R-3
novel_circ_000258	Chr13	35728243	35732809	4566	12	-	12	40	38	144	HP_100R-1HP_100R-2HP_100R-3HP_99R-1HP_99R-2HP_99R-3LP_100R-2LP_100R-3LP_99R-1LP_99R-3
novel_circ_000259	Chr13	36343546	36345126	1580	586	+	265	39	39	852	HP_100R-1HP_100R-2HP_100R-3HP_99R-1HP_99R-2HP_99R-3LP_100R-1LP_100R-2LP_100R-3LP_99R-1LP_99R-2LP_99R-3
novel_circ_000260	Chr13	37206485	37210616	4131	46	-	46	0	40	45900	HP_100R-1HP_100R-2HP_100R-3HP_99R-1HP_99R-2HP_99R-3LP_100R-1LP_100R-2LP_100R-3LP_99R-1LP_99R-2
novel_circ_000261	Chr13	37206505	37210636	4131	88	+	88	0	40	76246	HP_100R-1HP_100R-2HP_100R-3HP_99R-1HP_99R-2HP_99R-3LP_100R-1LP_100R-2LP_100R-3LP_99R-1LP_99R-2LP_99R-3
novel_circ_000262	Chr13	37206565	37210696	4131	72	+	72	37	37	86529	HP_99R-1HP_99R-2HP_99R-3LP_100R-1LP_99R-1LP_99R-2LP_99R-3
novel_circ_000263	Chr13	39318913	39319111	198	36	-	21	40	40	5	HP_100R-1HP_100R-2HP_100R-3HP_99R-1HP_99R-2HP_99R-3LP_100R-1LP_100R-2LP_100R-3LP_99R-1LP_99R-2
novel_circ_000264	Chr13	40292869	40299351	6482	25	-	25	0	40	8466	HP_99R-1HP_99R-2HP_99R-3LP_100R-1LP_100R-2LP_100R-3LP_99R-1LP_99R-3
novel_circ_000265	Chr14	3281437	3299342	17905	46	+	25	0	40	2053	HP_100R-1HP_100R-2HP_100R-3LP_100R-1LP_100R-3LP_99R-1LP_99R-2LP_99R-3
novel_circ_000266	Chr14	10046611	10046792	181	22	-	13	40	6	512	HP_100R-1HP_100R-2
novel_circ_000267	Chr14	44211963	44212266	303	134	-	70	40	40	528	HP_100R-1HP_100R-2HP_100R-3HP_99R-1HP_99R-2HP_99R-3LP_100R-1LP_100R-2LP_100R-3LP_99R-1LP_99R-2LP_99R-3
novel_circ_000268	Chr15	915623	937151	21528	42	+	42	37	40	1980	HP_100R-2HP_100R-3HP_99R-1HP_99R-2HP_99R-3LP_99R-1LP_99R-2LP_99R-3
novel_circ_000269	Chr15	3543558	3544282	724	21	-	16	40	40	9	HP_100R-1HP_100R-2LP_100R-1LP_100R-3
novel_circ_000270	Chr15	4322949	4324170	1221	110	+	53	40	40	9	HP_100R-1HP_100R-2HP_100R-3HP_99R-1HP_99R-2HP_99R-3LP_100R-1LP_100R-2LP_100R-3LP_99R-1LP_99R-2LP_99R-3
novel_circ_000271	Chr15	10555439	10559517	4078	15	+	15	0	40	412	HP_100R-1HP_100R-2HP_100R-3HP_99R-1HP_99R-2LP_100R-1LP_99R-1LP_99R-2LP_99R-3
novel_circ_000272	Chr15	10555999	10560080	4081	13	-	13	0	40	241	HP_100R-2HP_100R-3HP_99R-1HP_99R-2LP_100R-1LP_100R-3LP_99R-1LP_99R-2LP_99R-3
novel_circ_000273	Chr15	12638362	12646695	8333	19	+	14	0	37	200	HP_100R-1HP_100R-2HP_99R-1HP_99R-2HP_99R-3LP_100R-1LP_100R-2LP_100R-3LP_99R-1LP_99R-2LP_99R-3
novel_circ_000274	Chr15	12789839	12790338	499	82	+	50	40	38	9	HP_99R-1HP_99R-2HP_99R-3LP_100R-1LP_100R-2LP_100R-3LP_99R-1LP_99R-2LP_99R-3
novel_circ_000275	Chr15	12790116	12790338	222	328	+	147	40	40	196	HP_100R-1HP_100R-2HP_100R-3HP_99R-1HP_99R-2HP_99R-3LP_100R-1LP_100R-2LP_100R-3LP_99R-1LP_99R-2LP_99R-3
novel_circ_000276	Chr15	21056603	21057039	436	48	-	23	35	40	0	HP_100R-1HP_100R-2HP_100R-3LP_100R-1LP_100R-2LP_100R-3LP_99R-1
novel_circ_000277	Chr15	46896806	46974363	77557	32	-	19	6	40	0	HP_99R-1HP_99R-2HP_99R-3LP_99R-1LP_99R-2LP_99R-3
novel_circ_000278	Chr15	50692652	50714056	21404	75	+	34	34	37	5641	HP_99R-1HP_99R-2HP_99R-3LP_99R-1LP_99R-2LP_99R-3
novel_circ_000279	Chr16	387311	388102	791	218	-	95	40	40	130	HP_100R-1HP_100R-2HP_100R-3HP_99R-1HP_99R-2HP_99R-3LP_100R-1LP_100R-2LP_100R-3LP_99R-1LP_99R-2LP_99R-3
novel_circ_000280	Chr16	2181106	2181466	360	28	-	20	37	40	0	HP_100R-1HP_100R-2HP_100R-3HP_99R-1HP_99R-2HP_99R-3LP_100R-1LP_100R-2LP_99R-1LP_99R-2LP_99R-3
novel_circ_000281	Chr16	2966641	2992343	25702	21	+	15	0	40	674	HP_100R-1HP_100R-2HP_100R-3HP_99R-2LP_100R-1LP_100R-2LP_100R-3
novel_circ_000282	Chr16	3796756	3797120	364	57	+	27	40	40	2209	HP_100R-1HP_100R-2HP_100R-3HP_99R-1HP_99R-2LP_100R-1LP_100R-2LP_100R-3
novel_circ_000283	Chr16	6948417	6957724	9307	39	-	39	0	37	10414	HP_100R-1HP_100R-2HP_100R-3HP_99R-1HP_99R-2HP_99R-3LP_100R-1LP_100R-2LP_100R-3LP_99R-2LP_99R-3
novel_circ_000284	Chr16	6948417	6989478	41061	39	-	39	0	37	10414	HP_100R-1HP_100R-2HP_100R-3HP_99R-1HP_99R-2HP_99R-3LP_100R-1LP_100R-2LP_100R-3LP_99R-1LP_99R-2LP_99R-3
novel_circ_000285	Chr16	6948439	6957746	9307	35	+	35	0	37	7788	HP_100R-1HP_100R-2HP_100R-3HP_99R-1HP_99R-2HP_99R-3LP_100R-1LP_100R-2LP_100R-3LP_99R-2LP_99R-3
novel_circ_000286	Chr16	6949591	6958352	8761	41	+	41	0	38	2784	HP_100R-1HP_100R-2HP_99R-1HP_99R-2HP_99R-3LP_100R-1LP_100R-2LP_100R-3LP_99R-1LP_99R-2LP_99R-3
novel_circ_000287	Chr16	6949850	6959153	9303	26	+	26	0	37	18050	HP_100R-1HP_100R-2HP_100R-3HP_99R-1HP_99R-3LP_100R-1LP_100R-2LP_99R-1LP_99R-2LP_99R-3
novel_circ_000288	Chr16	6949850	6981493	31643	39	+	39	0	37	18050	HP_99R-1HP_99R-2HP_99R-3LP_100R-2LP_99R-1LP_99R-2LP_99R-3
novel_circ_000289	Chr16	6949850	6990907	41057	20	+	20	0	37	18050	HP_100R-1HP_100R-2HP_100R-3HP_99R-1HP_99R-2HP_99R-3LP_100R-1LP_99R-1LP_99R-2LP_99R-3
novel_circ_000290	Chr16	6950947	6960067	9120	39	-	19	0	35	5409	HP_100R-1HP_100R-2HP_100R-3HP_99R-1HP_99R-2HP_99R-3LP_100R-1LP_100R-2LP_100R-3
novel_circ_000291	Chr16	6981677	6991095	9418	205	+	78	0	39	117741	HP_100R-1HP_100R-2HP_100R-3HP_99R-1HP_99R-2HP_99R-3LP_100R-1LP_100R-2LP_100R-3LP_99R-1LP_99R-2LP_99R-3
novel_circ_000292	Chr16	20371088	20371938	850	114	-	76	5	40	4	HP_100R-1HP_100R-2HP_100R-3HP_99R-1HP_99R-2HP_99R-3LP_100R-1LP_100R-2LP_100R-3LP_99R-1LP_99R-2LP_99R-3
novel_circ_000293	Chr16	20941271	20941776	505	30	+	18	40	40	10	HP_100R-1HP_100R-2HP_100R-3HP_99R-1HP_99R-2HP_99R-3LP_100R-3LP_99R-1LP_99R-2
novel_circ_000294	Chr16	29300672	29331004	30332	15	+	15	0	37	516	HP_100R-1HP_100R-3HP_99R-1HP_99R-3LP_100R-1LP_100R-2
novel_circ_000295	Chr16	29303702	29351584	47882	56	-	55	35	38	2367	HP_100R-1HP_100R-2HP_100R-3HP_99R-2HP_99R-3LP_100R-1LP_100R-2LP_100R-3LP_99R-3
novel_circ_000296	Chr16	29373745	29401084	27339	44	-	34	37	40	555	HP_100R-1HP_100R-2HP_100R-3LP_100R-1LP_100R-2LP_100R-3
novel_circ_000297	Chr16	29373745	29421203	47458	45	-	21	5	37	555	HP_100R-1HP_100R-3HP_99R-1LP_100R-1LP_100R-2LP_100R-3LP_99R-2LP_99R-3
novel_circ_000298	Chr16	29395791	29418542	22751	29	-	16	35	40	94	HP_100R-1HP_100R-3LP_100R-1LP_100R-2LP_100R-3
novel_circ_000299	Chr16	31317208	31319268	2060	25	+	15	40	40	58	HP_100R-1HP_100R-3HP_99R-1HP_99R-3LP_100R-1LP_100R-2
novel_circ_000300	Chr16	31516053	31523831	7778	65	-	65	0	37	2219	HP_100R-1HP_100R-2HP_100R-3HP_99R-1HP_99R-2HP_99R-3LP_100R-1LP_100R-2LP_100R-3LP_99R-1LP_99R-2LP_99R-3
novel_circ_000301	Chr16	32031367	32044556	13189	69	-	28	36	40	10	HP_100R-1HP_100R-2HP_100R-3LP_100R-1LP_100R-2LP_100R-3
novel_circ_000302	Chr16	32039636	32044461	4825	58	+	30	40	6	961	HP_100R-1HP_100R-2HP_100R-3LP_100R-1LP_100R-2LP_100R-3
novel_circ_000303	Chr16	32043795	32053139	9344	77	-	34	5	37	3414	HP_100R-1HP_100R-2HP_100R-3LP_100R-1LP_100R-2LP_100R-3
novel_circ_000304	Chr16	32574128	32589449	15321	30	-	30	0	37	87983	HP_100R-1HP_100R-2HP_100R-3LP_100R-1LP_100R-2LP_100R-3
novel_circ_000305	Chr16	32589501	32590698	1197	77	-	33	40	40	0	HP_100R-1HP_100R-2HP_100R-3HP_99R-2LP_100R-1LP_100R-2LP_100R-3LP_99R-1LP_99R-2LP_99R-3
novel_circ_000306	Chr16	33547216	33570363	23147	31	-	25	40	4	785	HP_99R-1HP_99R-2HP_99R-3LP_99R-1LP_99R-2LP_99R-3
novel_circ_000307	Chr16	33682256	33682419	163	15	-	13	40	5	31759	HP_99R-2HP_99R-3LP_99R-2LP_99R-3
novel_circ_000308	Chr16	36973377	36987029	13652	26	+	16	40	6	327	LP_99R-1LP_99R-2LP_99R-3
novel_circ_000309	Chr17	2216679	2223000	6321	41	+	41	37	37	2247204	HP_100R-1HP_100R-2HP_100R-3HP_99R-1HP_99R-2HP_99R-3LP_100R-1LP_100R-2LP_100R-3LP_99R-1LP_99R-2LP_99R-3
novel_circ_000310	Chr17	2893011	2896609	3598	35	+	35	0	40	10099	HP_100R-1HP_100R-2HP_100R-3HP_99R-1HP_99R-2HP_99R-3LP_100R-1LP_100R-2LP_99R-1LP_99R-2LP_99R-3
novel_circ_000311	Chr17	2893028	2896626	3598	24	-	24	0	40	6397	HP_100R-1HP_100R-2HP_100R-3HP_99R-1HP_99R-2HP_99R-3LP_100R-1LP_100R-2LP_99R-1LP_99R-2LP_99R-3
novel_circ_000312	Chr17	2893451	2897049	3598	29	+	29	0	40	1441	HP_100R-1HP_100R-2HP_100R-3HP_99R-1HP_99R-2HP_99R-3LP_100R-1LP_100R-2LP_100R-3LP_99R-2LP_99R-3
novel_circ_000313	Chr17	3328372	3328762	390	24	+	12	6	40	0	HP_100R-1HP_100R-2HP_99R-1HP_99R-2LP_100R-2LP_100R-3
novel_circ_000314	Chr17	8386897	8387265	368	31	+	15	40	40	1	HP_99R-1HP_99R-2LP_100R-1LP_99R-1LP_99R-2
novel_circ_000315	Chr17	11394992	11395151	159	604	+	258	40	38	5195	HP_100R-1HP_100R-2HP_100R-3HP_99R-1HP_99R-2HP_99R-3LP_100R-1LP_100R-2LP_100R-3LP_99R-1LP_99R-2LP_99R-3
novel_circ_000316	Chr17	11395042	11398867	3825	13	-	13	0	38	37719	HP_100R-1HP_100R-3HP_99R-1HP_99R-3LP_100R-2LP_99R-1LP_99R-2LP_99R-3
novel_circ_000317	Chr17	11395123	11402891	7768	12	+	12	0	40	72558	HP_99R-1HP_99R-2HP_99R-3LP_100R-1LP_100R-3LP_99R-1LP_99R-3
novel_circ_000318	Chr17	11641767	11642037	270	26	+	20	40	40	225	HP_100R-1HP_100R-2HP_100R-3HP_99R-1LP_100R-1LP_100R-2LP_100R-3LP_99R-1LP_99R-2LP_99R-3
novel_circ_000319	Chr17	12179479	12181447	1968	18	-	12	0	40	1266	HP_100R-1HP_100R-2HP_100R-3HP_99R-2HP_99R-3LP_100R-2LP_99R-1LP_99R-2LP_99R-3
novel_circ_000320	Chr17	12570366	12570592	226	41	-	23	40	40	1	HP_100R-1HP_100R-2HP_99R-1HP_99R-2HP_99R-3
novel_circ_000321	Chr17	23824262	23825603	1341	399	-	122	40	40	122	HP_100R-1HP_100R-2HP_100R-3HP_99R-1HP_99R-2HP_99R-3LP_100R-1LP_100R-2LP_100R-3LP_99R-1LP_99R-2LP_99R-3
novel_circ_000322	Chr17	24453910	24469413	15503	42	+	29	6	40	74	HP_100R-1HP_100R-2HP_100R-3HP_99R-1HP_99R-2LP_100R-1LP_100R-2LP_100R-3LP_99R-2LP_99R-3
novel_circ_000323	Chr17	41354745	41357129	2384	120	+	58	40	40	32	HP_100R-1HP_100R-2HP_100R-3HP_99R-1HP_99R-2HP_99R-3LP_100R-1LP_100R-2LP_100R-3LP_99R-1LP_99R-2LP_99R-3
novel_circ_000324	Chr18	924675	925987	1312	32	-	18	40	4	68	HP_100R-1HP_100R-2HP_99R-1HP_99R-3LP_100R-1LP_100R-2LP_99R-1LP_99R-3
novel_circ_000325	Chr18	1946912	1947658	746	36	-	20	40	6	13	HP_99R-1HP_99R-2HP_99R-3LP_100R-1LP_100R-2LP_99R-1LP_99R-2LP_99R-3
novel_circ_000326	Chr18	5869283	5872130	2847	118	-	66	0	37	12769	HP_100R-1HP_100R-2HP_100R-3HP_99R-1HP_99R-2HP_99R-3LP_100R-1LP_100R-2LP_100R-3LP_99R-1LP_99R-2LP_99R-3
novel_circ_000327	Chr18	8694185	8776551	82366	88	-	24	0	40	10730	HP_100R-1HP_100R-2HP_100R-3LP_100R-1LP_100R-2LP_100R-3
novel_circ_000328	Chr18	9492890	9585804	92914	20	-	18	0	36	169	HP_100R-1HP_100R-2HP_100R-3LP_100R-1LP_100R-2LP_100R-3
novel_circ_000329	Chr18	17167949	17168533	584	24	+	12	5	40	9	LP_100R-1LP_100R-2LP_100R-3
novel_circ_000330	Chr18	48367201	48367557	356	31	-	21	35	40	961	HP_100R-2HP_100R-3LP_100R-2LP_100R-3LP_99R-1LP_99R-2LP_99R-3
novel_circ_000331	Chr18	48726718	48742754	16036	52	+	31	0	37	545	HP_99R-1HP_99R-2HP_99R-3LP_99R-1LP_99R-2LP_99R-3
novel_circ_000332	Chr18	48742884	48777172	34288	19	-	14	37	3	1088	HP_99R-2HP_99R-3LP_99R-1LP_99R-2
novel_circ_000333	Chr18	49532141	49539485	7344	153	+	90	40	40	81	HP_100R-1HP_100R-2HP_100R-3HP_99R-1HP_99R-2HP_99R-3LP_100R-1LP_100R-2LP_100R-3LP_99R-1LP_99R-2LP_99R-3
novel_circ_000334	Chr18	51483826	51534558	50732	43	+	38	0	38	487	HP_100R-1HP_100R-2HP_100R-3HP_99R-1HP_99R-2HP_99R-3LP_100R-1LP_100R-3LP_99R-1LP_99R-3
novel_circ_000335	Chr18	51487304	51536356	49052	119	+	75	6	40	21294	HP_100R-1HP_100R-2HP_100R-3HP_99R-1HP_99R-2LP_100R-1LP_100R-2LP_100R-3LP_99R-1
novel_circ_000336	Chr18	51493468	51539631	46163	20	+	16	0	37	360	HP_99R-1HP_99R-2LP_99R-1LP_99R-2LP_99R-3
novel_circ_000337	Chr18	51531818	51599599	67781	19	+	16	0	35	969	HP_100R-1HP_100R-2HP_100R-3HP_99R-2LP_100R-1LP_100R-2LP_100R-3
novel_circ_000338	Chr18	51537936	51604131	66195	155	+	105	0	40	179	HP_99R-1HP_99R-2HP_99R-3LP_99R-1LP_99R-2LP_99R-3
novel_circ_000339	Chr18	51539429	51544309	4880	15	+	12	0	37	5454	HP_100R-1HP_100R-2LP_100R-1LP_100R-3
novel_circ_000340	Chr18	51539429	51612646	73217	36	+	14	5	37	5454	HP_99R-1HP_99R-2HP_99R-3LP_99R-1LP_99R-2LP_99R-3
novel_circ_000341	Chr18	51548285	51612848	64563	34	+	29	0	38	1670	HP_99R-1HP_99R-2HP_99R-3LP_99R-1LP_99R-2LP_99R-3
novel_circ_000342	Chr18	51550459	51624530	74071	44	-	23	34	40	2227	HP_99R-1HP_99R-2HP_99R-3LP_99R-1LP_99R-2LP_99R-3
novel_circ_000343	Chr18	51605895	51611322	5427	96	-	46	0	38	2154	HP_100R-1HP_100R-2HP_100R-3HP_99R-1HP_99R-2LP_100R-1LP_100R-2LP_100R-3
novel_circ_000344	Chr18	55346514	55371029	24515	23	+	12	0	35	531	HP_99R-1HP_99R-2HP_99R-3LP_99R-1LP_99R-2LP_99R-3
novel_circ_000345	Chr18	55346756	55369681	22925	28	-	16	0	35	676	HP_99R-1HP_99R-2HP_99R-3LP_99R-1LP_99R-2LP_99R-3
novel_circ_000346	Chr18	56772660	56783092	10432	17	+	16	36	6	100	HP_99R-1HP_99R-2HP_99R-3LP_100R-1LP_100R-2LP_100R-3LP_99R-1LP_99R-3
novel_circ_000347	Chr18	57674357	57675444	1087	217	-	149	0	40	226	HP_100R-1HP_100R-2HP_100R-3HP_99R-1HP_99R-2HP_99R-3LP_100R-1LP_100R-2LP_100R-3LP_99R-1LP_99R-2LP_99R-3
novel_circ_000348	Chr19	8166542	8166857	315	21	+	16	6	40	27	HP_100R-1HP_100R-3HP_99R-1HP_99R-2HP_99R-3LP_100R-1LP_100R-2LP_100R-3
novel_circ_000349	Chr19	37044442	37080382	35940	38	-	38	0	37	5641	HP_100R-1HP_100R-2HP_99R-1HP_99R-2HP_99R-3
novel_circ_000350	Chr19	37046790	37081740	34950	16	+	16	0	38	469	HP_100R-1HP_100R-2HP_100R-3
novel_circ_000351	Chr19	37046891	37082599	35708	60	-	26	6	40	3157	HP_100R-1HP_100R-2HP_99R-1HP_99R-2HP_99R-3LP_99R-2LP_99R-3
novel_circ_000352	Chr19	37739176	37740467	1291	33	-	15	37	40	1	HP_100R-1HP_100R-3HP_99R-1HP_99R-2LP_99R-1LP_99R-2
novel_circ_000353	Chr19	44904332	44916913	12581	16	+	16	38	37	170	HP_100R-1HP_100R-2HP_100R-3HP_99R-1HP_99R-3LP_100R-1LP_100R-2LP_100R-3
novel_circ_000354	Chr19	44904409	44916990	12581	16	-	16	38	37	25	HP_100R-1HP_100R-2HP_100R-3HP_99R-1HP_99R-3LP_100R-1LP_100R-2LP_100R-3
novel_circ_000355	Chr19	46657889	46658223	334	34	-	17	40	6	43219	HP_100R-1HP_100R-2HP_99R-1HP_99R-2HP_99R-3
novel_circ_000356	Chr20	14776071	14777680	1609	20	-	16	0	40	0	HP_100R-2HP_100R-3HP_99R-1HP_99R-2LP_100R-1LP_100R-3LP_99R-2LP_99R-3
novel_circ_000357	Chr20	32901702	32904357	2655	37	-	26	37	6	256	HP_100R-1HP_100R-2HP_100R-3HP_99R-1HP_99R-2HP_99R-3LP_100R-1LP_100R-2LP_100R-3LP_99R-2
novel_circ_000358	Chr20	36658236	36658395	159	28	-	14	40	40	162	HP_99R-1HP_99R-2LP_99R-1LP_99R-2
novel_circ_000359	Chr20	36658236	36658413	177	20	-	17	40	6	162	HP_99R-2HP_99R-3LP_100R-1LP_100R-2LP_100R-3LP_99R-1LP_99R-2LP_99R-3
novel_circ_000360	Chr20	36658236	36658428	192	31	-	25	37	6	162	HP_100R-2HP_100R-3HP_99R-1HP_99R-2HP_99R-3LP_100R-2LP_100R-3LP_99R-1LP_99R-2
novel_circ_000361	Chr20	38037597	38037825	228	686	+	428	40	34	533374	HP_100R-1HP_100R-2HP_100R-3HP_99R-1HP_99R-2HP_99R-3LP_100R-1LP_100R-2LP_100R-3LP_99R-1LP_99R-2LP_99R-3
novel_circ_000362	Chr20	38037597	38038053	456	116	+	83	6	37	533374	HP_100R-1HP_100R-2HP_100R-3HP_99R-1HP_99R-2HP_99R-3LP_100R-1LP_100R-2LP_100R-3LP_99R-1LP_99R-2LP_99R-3
novel_circ_000363	Chr20	38037597	38038281	684	30	+	24	40	5	533374	HP_100R-1HP_100R-3HP_99R-1HP_99R-2HP_99R-3LP_100R-1LP_100R-2LP_100R-3
novel_circ_000364	Chr20	38037652	38037880	228	524	+	453	40	40	20164	HP_100R-1HP_100R-2HP_100R-3HP_99R-1HP_99R-2HP_99R-3LP_100R-1LP_100R-2LP_100R-3LP_99R-1LP_99R-2LP_99R-3
novel_circ_000365	Chr20	38037753	38037981	228	292	-	206	6	40	149472084	HP_100R-1HP_100R-2HP_100R-3HP_99R-1HP_99R-2HP_99R-3LP_100R-1LP_100R-2LP_100R-3LP_99R-1LP_99R-2LP_99R-3
novel_circ_000366	Chr20	38037753	38038437	684	22	-	20	5	38	149472084	HP_100R-1HP_100R-2HP_100R-3HP_99R-1HP_99R-2HP_99R-3LP_100R-2LP_100R-3LP_99R-2LP_99R-3
novel_circ_000367	Chr20	38037825	38038053	228	178	+	145	37	6	6852795	HP_100R-1HP_100R-2HP_100R-3HP_99R-1HP_99R-2HP_99R-3LP_100R-1LP_100R-2LP_100R-3LP_99R-1LP_99R-2LP_99R-3
novel_circ_000368	Chr20	38037981	38038437	456	92	-	68	40	37	146746619	HP_100R-1HP_100R-2HP_100R-3HP_99R-1HP_99R-2HP_99R-3LP_100R-1LP_100R-2LP_100R-3LP_99R-2LP_99R-3
novel_circ_000369	Chr20	45356682	45356988	306	21	-	13	40	40	441	HP_100R-1HP_100R-2HP_99R-2HP_99R-3LP_100R-1LP_100R-3LP_99R-2LP_99R-3
novel_circ_000370	scaffold_27	181089	183211	2122	32	+	18	40	6	13005	HP_100R-1HP_100R-2HP_100R-3HP_99R-1HP_99R-2HP_99R-3
novel_circ_000371	scaffold_32	165610	166172	562	21	+	15	40	40	1	HP_100R-1HP_100R-2HP_100R-3HP_99R-2HP_99R-3LP_100R-1LP_100R-3
