# Supplementary material for: Transcriptome-wide identification of novel circular RNAs in soybean in response to low-phosphorus stress
Source: PLoS One. 2020 Jan 21;15(1):e0227243. doi: 10.1371/journal.pone.0227243 (PMC6974154; doi:10.1371/journal.pone.0227243)
Supplement: S2 Table — (XLSX) [file pone.0227243.s004.xlsx]

## Sheet: Sheet1
Table S2 Significant DE circRNAs detected among the four groups.
id (HP-NR-vs-LP-NR)	HP_100R_count	LP_100R_count	HP_100R_rpm	LP_100R_rpm	log2(FC)	Pvalue	parent_gene	chr	strand	genomic_start	genomic_end	spliced_length	annot_type
novel_circ_000108	11.3333	2.33333	3662.24	864.136	-2.0834	0.0133715	Glyma.08G047600	Chr08	+	3720600	3721304	520	annot_exons
novel_circ_000218	0	2.33333	0.001	821.945	19.6487	0.0295954	NA	Chr12	-	4170232	4170327	96	intergenic
novel_circ_000231	0.666667	5.33333	213.607	1893.81	3.14826	0.0229382	Glyma.13G117700	Chr13	-	23082974	23083429	456	one_exon
novel_circ_000274	1.33333	5.33333	383.142	1935.92	2.33707	0.0472915	Glyma.15G154000	Chr15	+	12789840	12790338	499	intronic
id (HP-BR-vs-LP-BR)	HP_99R_count	LP_99R_count	HP_99R_rpm	LP_99R_rpm	log2(FC)	Pvalue	parent_gene	chr	strand	genomic_start	genomic_end	spliced_length	annot_type
novel_circ_000013	5	0.333333	1984.94	158.053	-3.65062	0.0164584	Glyma.02G028200	Chr02	-	2556793	2604302	47510	antisense
novel_circ_000031	30.3333	3	12033.8	1606.29	-2.90529	3.45138e-07	Glyma.02G148200	Chr02	-	15286244	15286876	633	one_exon
novel_circ_000034	1	3.33333	388.516	1832.63	2.23787	0.0469669	Glyma.02G228200	Chr02	-	41552433	41552660	228	antisense
novel_circ_000073	1.66667	9.66667	658.662	5066.18	2.94329	0.000214435	Glyma.06G259400	Chr06	-	44435656	44466794	30578	exon_intron
novel_circ_000082	11.3333	22	4569.38	11991.9	1.39199	0.00490884	Glyma.06G311000	Chr06	+	49962523	49971374	8852	antisense
novel_circ_000094	3.33333	10	1339.37	5565.15	2.05487	0.00643073	Glyma.07G094700	Chr07	-	8810565	8844086	33522	antisense
novel_circ_000102	3.66667	8.33333	1420.2	4455.01	1.64934	0.0432995	Glyma.07G199900	Chr07	+	36855623	36855850	228	one_exon
novel_circ_000108	14.3333	4	5720.48	2103.56	-1.4433	0.00781454	Glyma.08G047600	Chr08	+	3720600	3721304	520	annot_exons
novel_circ_000120	1.66667	6.66667	678.976	3665.78	2.43269	0.0111633	Glyma.08G281600	Chr08	-	38559391	38559553	163	antisense
novel_circ_000130	12.3333	1.66667	4830.15	859.584	-2.49036	0.00344155	Glyma.09G010500	Chr09	-	813368	813581	214	antisense
novel_circ_000131	3.66667	9	1447.06	4612.47	1.67242	0.0175918	Glyma.09G010500	Chr09	-	814076	814230	155	antisense
novel_circ_000174	1	3.66667	397.469	1922.4	2.27399	0.0463257	Glyma.09G093000	Chr09	-	12821409	12821708	300	one_exon
novel_circ_000180	7.33333	15.3333	2932.33	8140.21	1.47302	0.0105592	Glyma.09G153200	Chr09	-	37588329	37591780	1945	exon_intron
novel_circ_000190	3.66667	0	1478.05	0.001	-20.4953	0.0127941	NA	Chr10	-	23190055	23190797	743	intergenic
novel_circ_000206	389.667	71.3333	154741	38570.7	-2.00427	1.14522e-32	Glyma.11G121700	Chr11	+	9299459	9304240	4151	exon_intron
novel_circ_000208	9.33333	14.3333	3689.05	7850.9	1.08961	0.0122587	NA	Chr11	-	10169935	10170057	123	intergenic
novel_circ_000209	9	14.3333	3559.32	7850.9	1.14126	0.0085223	NA	Chr11	-	10169962	10170084	123	intergenic
novel_circ_000218	0	2.66667	0.001	1403.06	20.4201	0.0371496	NA	Chr12	-	4170232	4170327	96	intergenic
novel_circ_000220	2.33333	9.33333	933.624	4931.76	2.40119	0.00279851	NA	Chr12	+	5724813	5725034	222	intergenic
novel_circ_000242	5.66667	0	2255.08	0.001	-21.1048	0.00177131	Glyma.13G149700	Chr13	-	26322508	26322678	171	antisense
novel_circ_000245	4.66667	0	1844.52	0.001	-20.8148	0.00344248	Glyma.13G149700	Chr13	-	26322520	26322678	159	antisense
novel_circ_000265	1.33333	6.66667	522.385	3735.1	2.83796	0.0096856	Glyma.14G043200	Chr14	+	3281438	3299342	15357	exon_intron
novel_circ_000277	3.33333	7.33333	1317.32	3981.37	1.59566	0.0241198	Glyma.15G246800	Chr15	-	46896807	46974363	74259	exon_intron
novel_circ_000290	3	0	1198.95	0.001	-20.1933	0.0144202	Glyma.16G069700	Chr16	-	6950948	6960067	9120	antisense
novel_circ_000291	11.3333	2.33333	4479.17	1267.08	-1.82172	0.00879774	Glyma.16G070100	Chr16	+	6981678	6991095	8626	exon_intron
novel_circ_000349	7.33333	0	2873.8	0.001	-21.4545	0.000907704	Glyma.19G115300	Chr19	-	37044443	37080382	35940	antisense
novel_circ_000351	17.6667	1	6953.09	497.265	-3.80557	2.72023e-06	Glyma.19G115600	Chr19	-	37046892	37082599	35708	antisense
novel_circ_000355	4.66667	0.333333	1877.93	158.053	-3.57066	0.0293704	Glyma.19G213100	Chr19	-	46657890	46658223	334	antisense
id (HP-NR-vs-HP-BR)	HP_99R_count	HP_100R_count	HP_99R_rpm	HP_100R_rpm	log2(FC)	Pvalue	parent_gene	chr	strand	genomic_start	genomic_end	spliced_length	annot_type
novel_circ_000005	3.66667	0.333333	1464.96	106.803	-3.77783	0.0221039	Glyma.01G118300	Chr01	-	40772119	40773490	1372	antisense
novel_circ_000006	12	0	4791.68	0.001	-22.1921	6.85667e-08	Glyma.01G118300	Chr01	-	40772119	40773955	1837	antisense
novel_circ_000012	2	12.3333	803.213	4068.63	2.34069	0.0273513	Glyma.01G245700	Chr01	-	56815877	56816489	613	one_exon
novel_circ_000025	17	6.33333	6664.67	2016.08	-1.72498	0.0101931	Glyma.02G039700	Chr02	+	3724405	3724578	174	antisense
novel_circ_000035	82.6667	753.333	32991.7	236342	2.8407	5.7259e-13	Glyma.02G258900	Chr02	+	44596302	44602019	5629	exon_intron
novel_circ_000041	0	2.66667	0.001	823.585	19.6516	0.0272939	Glyma.03G043900	Chr03	+	5525724	5576839	50588	exon_intron
novel_circ_000048	11.6667	0	4657.13	0.001	-22.151	2.69504e-07	Glyma.05G052500	Chr05	+	4688025	4718311	26451	exon_intron
novel_circ_000049	11.3333	0	4516.71	0.001	-22.1068	2.01613e-07	Glyma.05G052600	Chr05	-	4688052	4718338	16631	exon_intron
novel_circ_000065	0	11	0.001	3599.56	21.7794	4.44709e-06	NA	Chr05	+	41257574	41258431	858	intergenic
novel_circ_000074	0	10	0.001	3347.47	21.6746	3.71783e-05	Glyma.06G261500	Chr06	-	44787892	44831467	43310	exon_intron
novel_circ_000076	0	5	0.001	1562.4	20.5753	0.00770948	Glyma.06G263500	Chr06	-	45090051	45142436	52386	antisense
novel_circ_000077	0	3	0.001	943.619	19.8478	0.0122023	Glyma.06G263900	Chr06	-	45090051	45168515	78465	antisense
novel_circ_000080	0.333333	16.6667	133.869	5238.93	5.29038	2.5711e-07	Glyma.06G293700	Chr06	-	48257075	48265406	8332	antisense
novel_circ_000082	11.3333	0	4569.38	0.001	-22.1236	4.40027e-06	Glyma.06G311000	Chr06	+	49962523	49971374	8852	antisense
novel_circ_000093	1.33333	31.6667	527.201	10153.2	4.26743	7.56198e-11	Glyma.07G072700	Chr07	+	6613053	6636645	19153	exon_intron
novel_circ_000097	5.33333	0	2110.53	0.001	-21.0092	0.00124741	Glyma.07G107400	Chr07	+	10472578	10484593	12016	antisense
novel_circ_000115	3.66667	14	1453.6	4609.28	1.66491	0.0163042	Glyma.08G151900	Chr08	+	11668712	11669213	502	one_exon
novel_circ_000118	3	0	1207.91	0.001	-20.2041	0.0115681	Glyma.08G271900	Chr08	-	35597282	35597473	192	antisense
novel_circ_000121	5.33333	1	2095.04	287.356	-2.86606	0.0355465	Glyma.08G285400	Chr08	+	39493573	39493766	194	one_exon
novel_circ_000125	0.666667	18.6667	261.192	6027.45	4.52836	2.68074e-07	Glyma.08G321400	Chr08	-	44022160	44046558	24399	antisense
novel_circ_000171	6.66667	28	2658.05	9112.77	1.77752	0.00181742	Glyma.09G092700	Chr09	-	12674789	12674953	165	antisense
novel_circ_000177	0	2.33333	0.001	776.296	19.5662	0.0312418	Glyma.09G093000	Chr09	-	12821469	12821708	240	one_exon
novel_circ_000180	7.33333	0	2932.33	0.001	-21.4836	9.46292e-05	Glyma.09G153200	Chr09	-	37588329	37591780	1945	exon_intron
novel_circ_000206	389.667	10.3333	154741	3280.15	-5.55995	5.57107e-32	Glyma.11G121700	Chr11	+	9299459	9304240	4151	exon_intron
novel_circ_000216	0.333333	7.66667	136.277	2535.9	4.21789	0.00171325	Glyma.12G018300	Chr12	+	1286927	1293007	4722	exon_intron
novel_circ_000227	4	0	1574.38	0.001	-20.5864	0.00388773	Glyma.13G035800	Chr13	+	11167174	11179086	11790	exon_intron
novel_circ_000228	0	42	0.001	13523.7	23.689	2.13321e-17	Glyma.13G053700	Chr13	-	15098082	15110996	12915	antisense
novel_circ_000229	0	4.66667	0.001	1488.65	20.5056	0.00872735	Glyma.13G054400	Chr13	+	15155238	15167106	11869	antisense
novel_circ_000232	5	0	2023.84	0.001	-20.9487	0.00965875	Glyma.13G117700	Chr13	-	23083027	23087950	4529	exon_intron
novel_circ_000233	11.3333	3.33333	4501.89	1063.65	-2.08151	0.00151746	Glyma.13G117900	Chr13	+	23083822	23088289	4468	antisense
novel_circ_000234	14.6667	2.66667	5816.13	883.1	-2.71941	5.71907e-05	Glyma.13G117900	Chr13	-	23083886	23088125	4240	exon_intron
novel_circ_000235	14.3333	4.33333	5681.21	1386.28	-2.03499	0.000474153	Glyma.13G117900	Chr13	-	23083886	23088353	4468	exon_intron
novel_circ_000237	19	0.666667	7613.23	215.819	-5.14062	4.59567e-09	Glyma.13G117900	Chr13	-	23084329	23088401	4073	exon_intron
novel_circ_000252	20.6667	6	8243.98	1882.81	-2.13045	0.000129596	Glyma.13G190200	Chr13	-	30356432	30427642	69385	exon_intron
novel_circ_000257	0	29.6667	0.001	9602.71	23.195	1.07798e-13	Glyma.13G190400	Chr13	+	30356709	30427920	70809	exon_intron
novel_circ_000262	13	0.333333	5160.56	106.803	-5.5945	5.47265e-08	Glyma.13G270100	Chr13	+	37206566	37210696	4131	antisense
novel_circ_000268	8.66667	0.666667	3437.86	226.837	-3.92178	0.000437337	Glyma.15G011900	Chr15	+	915624	937151	19770	exon_intron
novel_circ_000274	10	1.33333	4014.64	383.142	-3.38932	0.0007333	Glyma.15G154000	Chr15	+	12789840	12790338	499	intronic
novel_circ_000277	3.33333	0	1317.32	0.001	-20.3292	0.00573073	Glyma.15G246800	Chr15	-	46896807	46974363	74259	exon_intron
novel_circ_000278	10.3333	0	4072.75	0.001	-21.9576	1.07702e-06	Glyma.15G269800	Chr15	+	50692653	50714056	19485	exon_intron
novel_circ_000279	32.6667	17.6667	12907.9	5788.59	-1.15697	0.0114368	Glyma.16G005600	Chr16	-	387312	388102	609	annot_exons
novel_circ_000282	1.66667	9.66667	662.799	2984.95	2.17106	0.0322816	Glyma.16G040400	Chr16	+	3796757	3797120	364	antisense
novel_circ_000288	7.66667	0.666667	3052.43	240.067	-3.66845	0.000739863	Glyma.16G069700	Chr16	+	6949851	6981493	30851	exon_intron
novel_circ_000291	11.3333	36.3333	4479.17	12155.6	1.44031	0.0162486	Glyma.16G070100	Chr16	+	6981678	6991095	8626	exon_intron
novel_circ_000295	0.666667	9.66667	263.601	3009.2	3.51295	0.000635703	Glyma.16G136200	Chr16	-	29303703	29351584	47001	exon_intron
novel_circ_000296	0	9.33333	0.001	3028.02	21.5299	7.69868e-05	Glyma.16G136900	Chr16	-	29373746	29401084	24322	exon_intron
novel_circ_000298	0	5	0.001	1546.96	20.561	0.025996	Glyma.16G136900	Chr16	-	29395792	29418542	19734	exon_intron
novel_circ_000301	0	12	0.001	4027.98	21.9416	8.75082e-06	Glyma.16G161100	Chr16	-	32031368	32044556	13121	exon_intron
novel_circ_000302	0	8	0.001	2561.16	21.2884	0.000254151	Glyma.16G161100	Chr16	+	32039637	32044461	4825	antisense
novel_circ_000303	0	14.6667	0.001	4877.98	22.2179	6.92113e-06	Glyma.16G161100	Chr16	-	32043796	32053139	9344	exon_intron
novel_circ_000304	0	4	0.001	1250.8	20.2544	0.0128	Glyma.16G166500	Chr16	-	32574129	32589449	15321	antisense
novel_circ_000306	3.66667	0	1442.92	0.001	-20.4606	0.00876684	Glyma.16G174600	Chr16	-	33547217	33570363	23147	antisense
novel_circ_000315	76	41	30099.6	12877.1	-1.22493	0.00847957	Glyma.17G140200	Chr17	+	11394993	11395151	159	antisense
novel_circ_000323	17.3333	5.66667	6894.61	1729.73	-1.99493	0.00272611	NA	Chr17	+	41354746	41357129	2384	intergenic
novel_circ_000327	0	15.3333	0.001	4910.87	22.2275	6.98257e-09	Glyma.18G088300	Chr18	-	8694186	8776551	82366	antisense
novel_circ_000328	0	3	0.001	943.619	19.8478	0.0133085	Glyma.18G093600	Chr18	-	9492891	9585804	92914	antisense
novel_circ_000331	8	0	3149.44	0.001	-21.5867	0.000166056	Glyma.18G204300	Chr18	+	48726719	48742754	15985	exon_intron
novel_circ_000332	5.33333	0	2099.85	0.001	-21.0019	0.0106521	Glyma.18G204400	Chr18	-	48742885	48777172	34288	antisense
novel_circ_000335	1.33333	19.3333	515.84	6254.28	3.59985	2.48607e-06	Glyma.18G226500	Chr18	+	51487305	51536356	25892	exon_intron
novel_circ_000338	30.3333	0	12022.8	0.001	-23.5193	8.10248e-17	Glyma.18G226500	Chr18	+	51537937	51604131	58435	exon_intron
novel_circ_000340	4	0	1574.38	0.001	-20.5864	0.00389172	Glyma.18G226500	Chr18	+	51539430	51612646	65568	exon_intron
novel_circ_000341	5.66667	0	2217.54	0.001	-21.0805	0.00193466	Glyma.18G226500	Chr18	+	51548286	51612848	63984	exon_intron
novel_circ_000342	7.66667	0	3043.48	0.001	-21.5373	2.07799e-05	Glyma.18G226600	Chr18	-	51550460	51624530	73462	exon_intron
novel_circ_000343	1	16.6667	395.061	5291.76	3.7436	6.89793e-05	NA	Chr18	-	51605896	51611322	5427	intergenic
novel_circ_000344	6.33333	0	2522.82	0.001	-21.2666	0.000396204	Glyma.18G270100	Chr18	+	55346515	55371029	24515	antisense
novel_circ_000345	5	0	2005.25	0.001	-20.9354	0.00231857	Glyma.18G270100	Chr18	-	55346757	55369681	22925	exon_intron
novel_circ_000351	17.6667	1.33333	6953.09	455.886	-3.93091	1.57398e-06	Glyma.19G115600	Chr19	-	37046892	37082599	35708	antisense
id (LP-NR-vs-LP-BR)	LP_99R_count	LP_100R_count	LP_99R_rpm	LP_100R_rpm	log2(FC)	Pvalue	parent_gene	chr	strand	genomic_start	genomic_end	spliced_length	annot_type
novel_circ_000005	2.66667	0	1516.53	0.001	-20.5323	0.01073	Glyma.01G118300	Chr01	-	40772119	40773490	1372	antisense
novel_circ_000006	10.6667	0	5767.79	0.001	-22.4596	3.14333e-08	Glyma.01G118300	Chr01	-	40772119	40773955	1837	antisense
novel_circ_000012	0.666667	10.6667	384.908	3872.07	3.33052	0.000174099	Glyma.01G245700	Chr01	-	56815877	56816489	613	one_exon
novel_circ_000025	9.66667	4.33333	5339.84	1655.76	-1.68931	0.0101055	Glyma.02G039700	Chr02	+	3724405	3724578	174	antisense
novel_circ_000031	3	12.6667	1606.29	4600.68	1.51811	0.0131085	Glyma.02G148200	Chr02	-	15286244	15286876	633	one_exon
novel_circ_000034	3.33333	0.333333	1832.63	135.446	-3.75812	0.0134848	Glyma.02G228200	Chr02	-	41552433	41552660	228	antisense
novel_circ_000035	89	750	47892.8	273736	2.5149	4.58743e-35	Glyma.02G258900	Chr02	+	44596302	44602019	5629	exon_intron
novel_circ_000048	8.33333	0	4592.62	0.001	-22.1309	1.89702e-06	Glyma.05G052500	Chr05	+	4688025	4718311	26451	exon_intron
novel_circ_000049	8.66667	0	4796.37	0.001	-22.1935	1.20418e-06	Glyma.05G052600	Chr05	-	4688052	4718338	16631	exon_intron
novel_circ_000054	10.6667	7	5631.22	2465.84	-1.19137	0.0230447	Glyma.05G057500	Chr05	-	5331678	5331887	210	antisense
novel_circ_000059	1	7	588.657	2487.21	2.07903	0.0377393	Glyma.05G089300	Chr05	-	19649784	19650751	968	exon_intron
novel_circ_000063	0	3.33333	0.001	1228.21	20.2281	0.027448	Glyma.05G217000	Chr05	-	39719776	39720055	280	antisense
novel_circ_000065	0	7	0.001	2465.68	21.2336	0.00142257	NA	Chr05	+	41257574	41258431	858	intergenic
novel_circ_000069	8	3	4320.58	1092.76	-1.98325	0.0040573	Glyma.06G138700	Chr06	-	11318947	11326499	7335	exon_intron
novel_circ_000073	9.66667	0	5066.18	0.001	-22.2725	1.98114e-07	Glyma.06G259400	Chr06	-	44435656	44466794	30578	exon_intron
novel_circ_000074	0	8	0.001	2809.64	21.422	0.000285547	Glyma.06G261500	Chr06	-	44787892	44831467	43310	exon_intron
novel_circ_000075	0	4.33333	0.001	1571.69	20.5839	0.00408918	Glyma.06G263900	Chr06	+	45088659	45176311	84344	exon_intron
novel_circ_000076	0	3.66667	0.001	1300.8	20.311	0.0108096	Glyma.06G263500	Chr06	-	45090051	45142436	52386	antisense
novel_circ_000077	0	4	0.001	1457.3	20.4749	0.00669704	Glyma.06G263900	Chr06	-	45090051	45168515	78465	antisense
novel_circ_000080	0.333333	12.6667	181.159	4473.87	4.62619	0.000159573	Glyma.06G293700	Chr06	-	48257075	48265406	8332	antisense
novel_circ_000082	22	0	11991.9	0.001	-23.5156	1.40921e-16	Glyma.06G311000	Chr06	+	49962523	49971374	8852	antisense
novel_circ_000085	7.66667	5	4185.12	1800.55	-1.21683	0.0462797	Glyma.07G038800	Chr07	+	3187241	3222615	35375	exon_intron
novel_circ_000088	0	3.33333	0.001	1207.31	20.2034	0.0138046	Glyma.07G063000	Chr07	+	5568321	5666004	96740	exon_intron
novel_circ_000093	0.333333	29	203.749	10481.3	5.68489	2.05974e-12	Glyma.07G072700	Chr07	+	6613053	6636645	19153	exon_intron
novel_circ_000097	8.33333	0	4639.35	0.001	-22.1455	3.22485e-06	Glyma.07G107400	Chr07	+	10472578	10484593	12016	antisense
novel_circ_000107	4.66667	2	2533.13	686.577	-1.88343	0.0484097	Glyma.08G047600	Chr08	+	3720590	3721304	530	exon_intron
novel_circ_000120	6.66667	1.33333	3665.78	457.561	-3.00208	0.00271878	Glyma.08G281600	Chr08	-	38559391	38559553	163	antisense
novel_circ_000122	0	5	0.001	1758.12	20.7456	0.0122505	Glyma.08G296000	Chr08	+	41145645	41174361	24221	exon_intron
novel_circ_000125	0	17.6667	0.001	6338.14	22.5956	1.3374e-09	Glyma.08G321400	Chr08	-	44022160	44046558	24399	antisense
novel_circ_000130	1.66667	10.6667	859.584	3914.26	2.18703	0.0069273	Glyma.09G010500	Chr09	-	813368	813581	214	antisense
novel_circ_000180	15.3333	0	8140.21	0.001	-22.9566	9.9425e-10	Glyma.09G153200	Chr09	-	37588329	37591780	1945	exon_intron
novel_circ_000186	1	6.33333	542.961	2237.29	2.04283	0.0448041	Glyma.10G027000	Chr10	+	2371824	2372135	312	one_exon
novel_circ_000191	3.66667	1	1899.29	343.171	-2.46846	0.0485802	Glyma.10G142500	Chr10	-	37697791	37697997	207	antisense
novel_circ_000195	10.6667	4.66667	5653.81	1706.9	-1.72784	0.00252423	Glyma.10G199500	Chr10	+	43042110	43042393	284	antisense
novel_circ_000200	3.33333	0	1924.02	0.001	-20.8757	0.00825636	Glyma.10G275100	Chr10	+	49802432	49803057	380	annot_exons
novel_circ_000206	71.3333	9.33333	38570.7	3246.53	-3.57053	2.58722e-16	Glyma.11G121700	Chr11	+	9299459	9304240	4151	exon_intron
novel_circ_000211	6	2.66667	3350.19	999.504	-1.74496	0.0473184	NA	Chr11	-	10170136	10170324	189	intergenic
novel_circ_000213	0	5	0.001	1842.43	20.8132	0.00290673	Glyma.11G179300	Chr11	-	24494579	24495545	374	annot_exons
novel_circ_000214	10.3333	5.33333	5426.95	1872.91	-1.53486	0.00700887	NA	Chr11	-	27859973	27860888	916	intergenic
novel_circ_000216	0	7	0.001	2445.09	21.2215	0.000981664	Glyma.12G018300	Chr12	+	1286927	1293007	4722	exon_intron
novel_circ_000220	9.33333	2	4931.76	728.689	-2.75873	0.000233518	NA	Chr12	+	5724813	5725034	222	intergenic
novel_circ_000227	4.33333	0	2445.43	0.001	-21.2217	0.00944773	Glyma.13G035800	Chr13	+	11167174	11179086	11790	exon_intron
novel_circ_000228	0.666667	24.6667	316.106	8950.98	4.82357	1.2732e-11	Glyma.13G053700	Chr13	-	15098082	15110996	12915	antisense
novel_circ_000229	0	6.66667	0.001	2414.3	21.2032	0.00170271	Glyma.13G054400	Chr13	+	15155238	15167106	11869	antisense
novel_circ_000231	0	5.33333	0.001	1893.81	20.8529	0.00271071	Glyma.13G117700	Chr13	-	23082974	23083429	456	one_exon
novel_circ_000232	2.33333	0	1267.08	0.001	-20.2731	0.0119365	Glyma.13G117700	Chr13	-	23083027	23087950	4529	exon_intron
novel_circ_000233	11	2.66667	6133.29	957.313	-2.6796	0.000176679	Glyma.13G117900	Chr13	+	23083822	23088289	4468	antisense
novel_circ_000234	9.66667	2.66667	5201.72	936.414	-2.47377	0.000589878	Glyma.13G117900	Chr13	-	23083886	23088125	4240	exon_intron
novel_circ_000235	14	3.66667	7601.97	1300.48	-2.54733	8.97878e-06	Glyma.13G117900	Chr13	-	23083886	23088353	4468	exon_intron
novel_circ_000236	4	1.33333	2194.95	499.752	-2.13491	0.0442938	Glyma.13G117900	Chr13	-	23084329	23088395	4067	exon_intron
novel_circ_000237	19.6667	0.666667	10611.3	249.837	-5.40848	1.77241e-13	Glyma.13G117900	Chr13	-	23084329	23088401	4073	exon_intron
novel_circ_000238	24	16	13031.6	5807.44	-1.16604	0.0013129	Glyma.13G117900	Chr13	-	23087670	23087897	228	one_exon
novel_circ_000241	9.33333	6.33333	4999.01	2300.38	-1.11977	0.0317937	Glyma.13G138600	Chr13	-	25114865	25115092	228	one_exon
novel_circ_000252	16.6667	7.66667	8934.68	2799.66	-1.67416	0.0002559	Glyma.13G190200	Chr13	-	30356432	30427642	69385	exon_intron
novel_circ_000254	6	2.66667	3212.07	978.448	-1.71494	0.019969	Glyma.13G190400	Chr13	+	30356491	30427701	70808	exon_intron
novel_circ_000257	0.333333	31.6667	158.053	11374.9	6.16931	2.56762e-15	Glyma.13G190400	Chr13	+	30356709	30427920	70809	exon_intron
novel_circ_000262	10.3333	0.333333	5428.5	114.39	-5.56852	7.68093e-08	Glyma.13G270100	Chr13	+	37206566	37210696	4131	antisense
novel_circ_000267	16	6.33333	8319.74	2258.19	-1.88137	0.000844903	Glyma.14G179800	Chr14	-	44211964	44212266	303	one_exon
novel_circ_000268	4.66667	0	2533.13	0.001	-21.2725	0.000870622	Glyma.15G011900	Chr15	+	915624	937151	19770	exon_intron
novel_circ_000274	10.6667	5.33333	5630.7	1935.92	-1.5403	0.00371206	Glyma.15G154000	Chr15	+	12789840	12790338	499	intronic
novel_circ_000277	7.33333	0	3981.37	0.001	-21.9248	3.33361e-06	Glyma.15G246800	Chr15	-	46896807	46974363	74259	exon_intron
novel_circ_000278	14.6667	0	7962.22	0.001	-22.9247	1.4422e-11	Glyma.15G269800	Chr15	+	50692653	50714056	19485	exon_intron
novel_circ_000279	15	7.33333	8030.95	2706.88	-1.56894	0.000961238	Glyma.16G005600	Chr16	-	387312	388102	609	annot_exons
novel_circ_000282	0	7.66667	0.001	2842.01	21.4385	9.80578e-05	Glyma.16G040400	Chr16	+	3796757	3797120	364	antisense
novel_circ_000287	4.33333	1	2399.22	385.283	-2.63857	0.0192138	Glyma.16G069600	Chr16	+	6949851	6959153	8010	exon_intron
novel_circ_000288	4	0.666667	2080.45	270.893	-2.9411	0.0313518	Glyma.16G069700	Chr16	+	6949851	6981493	30851	exon_intron
novel_circ_000290	0	4.66667	0.001	1707.29	20.7033	0.00567953	Glyma.16G069700	Chr16	-	6950948	6960067	9120	antisense
novel_circ_000291	2.33333	18.3333	1267.08	6504.07	2.35983	0.000193415	Glyma.16G070100	Chr16	+	6981678	6991095	8626	exon_intron
novel_circ_000295	0.333333	8	181.159	2977.3	4.03867	0.00377411	Glyma.16G136200	Chr16	-	29303703	29351584	47001	exon_intron
novel_circ_000296	0	5.33333	0.001	1914.94	20.8689	0.00201368	Glyma.16G136900	Chr16	-	29373746	29401084	24322	exon_intron
novel_circ_000297	0.666667	8	339.212	3019.49	3.15404	0.0079148	Glyma.16G136900	Chr16	-	29373746	29421203	44441	exon_intron
novel_circ_000301	0	11	0.001	3986.07	21.9265	1.50263e-06	Glyma.16G161100	Chr16	-	32031368	32044556	13121	exon_intron
novel_circ_000302	0	11.3333	0.001	4164.33	21.9897	1.02026e-05	Glyma.16G161100	Chr16	+	32039637	32044461	4825	antisense
novel_circ_000303	0	11	0.001	3986.38	21.9266	5.80773e-06	Glyma.16G161100	Chr16	-	32043796	32053139	9344	exon_intron
novel_circ_000304	0.333333	5.66667	181.159	2071.52	3.51536	0.00805633	Glyma.16G166500	Chr16	-	32574129	32589449	15321	antisense
novel_circ_000306	6.33333	0.333333	3506.7	135.446	-4.69432	0.000323477	Glyma.16G174600	Chr16	-	33547217	33570363	23147	antisense
novel_circ_000308	6	0	3280.36	0.001	-21.6454	3.70776e-05	Glyma.16G210800	Chr16	+	36973378	36987029	12991	exon_intron
novel_circ_000327	0	14	0.001	4889.72	22.2213	2.57179e-06	Glyma.18G088300	Chr18	-	8694186	8776551	82366	antisense
novel_circ_000328	0	3.66667	0.001	1342.6	20.3566	0.0201376	Glyma.18G093600	Chr18	-	9492891	9585804	92914	antisense
novel_circ_000329	0	5.66667	0.001	2008.67	20.9378	0.0036996	Glyma.18G127700	Chr18	+	17167950	17168533	477	annot_exons
novel_circ_000331	9.33333	0	5067.81	0.001	-22.2729	6.29795e-08	Glyma.18G204300	Chr18	+	48726719	48742754	15985	exon_intron
novel_circ_000335	0.333333	18.6667	203.749	6828.31	5.06666	2.22763e-09	Glyma.18G226500	Chr18	+	51487305	51536356	25892	exon_intron
novel_circ_000336	4.66667	0	2487.95	0.001	-21.2465	0.000448624	Glyma.18G226500	Chr18	+	51493469	51539631	21312	exon_intron
novel_circ_000337	0	3	0.001	1071.86	20.0317	0.0142631	Glyma.18G226500	Chr18	+	51531819	51599599	57984	exon_intron
novel_circ_000338	21.3333	0	11582.3	0.001	-23.4654	1.74967e-16	Glyma.18G226500	Chr18	+	51537937	51604131	58435	exon_intron
novel_circ_000340	8	0	4390.94	0.001	-22.0661	1.74051e-05	Glyma.18G226500	Chr18	+	51539430	51612646	65568	exon_intron
novel_circ_000341	5.66667	0	2893.82	0.001	-21.4645	0.000468669	Glyma.18G226500	Chr18	+	51548286	51612848	63984	exon_intron
novel_circ_000342	6.66667	0.333333	3436.27	114.469	-4.90782	5.31239e-05	Glyma.18G226600	Chr18	-	51550460	51624530	73462	exon_intron
novel_circ_000343	1	13.3333	520.372	4682.15	3.16956	0.000331764	NA	Chr18	-	51605896	51611322	5427	intergenic
novel_circ_000345	4.33333	0	2444.4	0.001	-21.221	0.00149885	Glyma.18G270100	Chr18	-	55346757	55369681	22925	exon_intron
novel_circ_000352	3.66667	0.333333	2012.76	135.446	-3.89338	0.0483102	NA	Chr19	-	37739177	37740467	1291	intergenic
novel_circ_000365	28.6667	20.3333	15038.4	7400.11	-1.02304	0.0055092	Glyma.20G141600	Chr20	-	38037754	38037981	228	antisense
novel_circ_000367	16	11.3333	8573.4	4142.57	-1.04934	0.00850025	Glyma.20G141600	Chr20	+	38037826	38038053	228	one_exon
