# Supplementary material for: Transcriptome-wide identification of novel circular RNAs in soybean in response to low-phosphorus stress
Source: PLoS One. 2020 Jan 21;15(1):e0227243. doi: 10.1371/journal.pone.0227243 (PMC6974154; doi:10.1371/journal.pone.0227243)
Supplement: S3 Table — (XLSX) [file pone.0227243.s005.xlsx]

## Sheet: Sheet1
Table S3 Divergent primers used for circRNA validation.
Number	circRNA Name	circRNA ID	Forward primer sequence	Reverse primer sequence	Product (bp)	Validated
1	novel_circ_000274	chr02:31281485-31249653	AGGCAATCTACGGCTTCACC	GCCTCCTTCCAAGGTGTTCA	194	Yes
2	novel_circ_000338	chr04:5084821-5146050	TTGGGCCAATCCAATGACGA	TGCCAAAATCCCCCATCTCAA	182	No
3	novel_circ_000082	chr04:5084836-5146050	AGTCCAAAGTGCTCCAAACCT	GCCGAAAAGCCTTGGTCTCA	176	Yes
4	novel_circ_000073	chr01:58444823-58555059	TTGGCAGATGGGTTTCGAGAT	TTTTCCTGGGAGGAGCTTGC	190	No
5	novel_circ_000035	chr01:79949288-79954313	CCACAAACCCGATCGCAAAG	CCTCCTTTTGCTTGACAACCTG	188	Yes
6	novel_circ_000093	chr04:63767513-63658440	AGCAAACCCTAATCCGCTCT	AGGAGGGTACCTCGCTCTATT	184	Yes
7	novel_circ_000206	chr12:57804736-57798617	TGAAGGGCCAACTTCATTTTCA	AGCTTCTTGCTCTTCCGTGA	193	No
8	novel_circ_000108	chr06:46921692-46889410	GTCAGTTGGAAGAGGAGACTCG	AACCTTTTGGACCTCGGCAG	175	Yes
9	novel_circ_000349	chr04:5137566-5146644	TGAACATCTTGTGGCGAAGGA	GGGTAGAGAGAGAGCTGGACA	192	No
10	novel_circ_000231	chr11:9741794-9720571	GCTTCGTGGTGGTATGCAAATA	GCAAGGGTTCTTCCATCTTCA	173	No
11	novel_circ_000237	chr11:40159197-40151022	ATCATACCTGTTCGCGCCTC	ACGTTGTCAATGGTGTCGGA	130	Yes
12	novel_circ_000351	chr06:48298033-48291303	CACTAAGAGGGTGTTGGACCC	ACCCTGCAGACGAAAGGATT	133	No
13	novel_circ_000031	chr09:15907865-15890843	GGAACATAACGAGGGTGGCT	TAAGAAGGTTGGAGCGCAGG	182	No
