# Supplementary material for: Transcriptome-wide identification of novel circular RNAs in soybean in response to low-phosphorus stress
Source: PLoS One. 2020 Jan 21;15(1):e0227243. doi: 10.1371/journal.pone.0227243 (PMC6974154; doi:10.1371/journal.pone.0227243)
Supplement: S4 Table — (XLSX) [file pone.0227243.s006.xlsx]

## Sheet: Sheet1
Table S4 GO enrichment analysis of the circRNA-host genes of significantly DE circRNAs.
GO term	Ontology	Description	Number in input list	Number in BG/Ref	p-value
GO:0000176	C	nuclear exosome (RNase complex)	1	3	0.003528
GO:0031012	C	extracellular matrix	1	27	0.003973
GO:0000178	C	exosome (RNase complex)	1	11	0.012882
GO:0005622	C	intracellular	5	3706	0.85
GO:0005623	C	cell	9	6957	0.94
GO:0044464	C	cell part	9	6957	0.94
GO:0043531	F	ADP binding	14	467	2.4e-13
GO:0001883	F	purine nucleoside binding	24	4745	1.9e-06
GO:0030554	F	adenyl nucleotide binding	24	4745	1.9e-06
GO:0001882	F	nucleoside binding	24	4747	2e-06
GO:0032559	F	adenyl ribonucleotide binding	23	4442	2.4e-06
GO:0017076	F	purine nucleotide binding	24	5181	9.3e-06
GO:0032555	F	purine ribonucleotide binding	23	4867	1.2e-05
GO:0032553	F	ribonucleotide binding	23	4867	1.2e-05
GO:0000166	F	nucleotide binding	24	5459	2.3e-05
GO:0032550	F	purine ribonucleoside binding	15	3458	7.9e-05
GO:0032549	F	ribonucleoside binding	15	3468	8.2e-05
GO:0017076	F	purine nucleotide binding	15	3480	8.5e-05
GO:0097367	F	carbohydrate derivative binding	15	3515	9.6e-05
GO:1901265	F	nucleoside phosphate binding	15	3906	0.000321
GO:0036094	F	small molecule binding	15	3979	0.000394
GO:0043168	F	anion binding	15	3982	0.000398
GO:0016702	F	oxidoreductase activity, acting on single donors with incorporation of molecular oxygen, incorporation of two atoms of oxygen	2	85	0.00065
GO:0051213	F	dioxygenase activity	2	88	0.000696
GO:0031625	F	ubiquitin protein ligase binding	1	20	0.000822
GO:0044389	F	ubiquitin-like protein ligase binding	1	20	0.000822
GO:0016701	F	oxidoreductase activity, acting on single donors with incorporation of molecular oxygen	2	104	0.000971
GO:0019899	F	enzyme binding	1	60	0.002466
GO:0005515	F	protein binding	21	6255	0.0039
GO:0019825	F	oxygen binding	1	10	0.004513
GO:0005488	F	binding	43	17591	0.0054
GO:0001871	F	pattern binding	2	93	0.008826
GO:0030247	F	polysaccharide binding	2	93	0.008826
GO:0097159	F	organic cyclic compound binding	19	7932	0.013841
GO:1901363	F	heterocyclic compound binding	19	7932	0.013841
GO:0004175	F	endopeptidase activity	2	511	0.02136
GO:0003684	F	damaged DNA binding	1	18	0.027033
GO:0043167	F	ion binding	16	6708	0.029152
GO:0004190	F	aspartic-type endopeptidase activity	2	190	0.033789
GO:0070001	F	aspartic-type peptidase activity	2	190	0.033789
GO:0004222	F	metalloendopeptidase activity	1	88	0.039084
GO:0008237	F	metallopeptidase activity	1	102	0.045172
GO:0005524	F	ATP binding	10	3990	0.22
GO:0004672	F	protein kinase activity	6	2394	0.3
GO:0016773	F	phosphotransferase activity, alcohol group as acceptor	6	2624	0.38
GO:0016301	F	kinase activity	6	2643	0.39
GO:0016772	F	transferase activity, transferring phosphorus-containing groups	6	2985	0.51
GO:0003676	F	nucleic acid binding	5	3997	0.89
GO:0016787	F	hydrolase activity	6	4588	0.89
GO:0016740	F	transferase activity	6	4916	0.92
GO:0003824	F	catalytic activity	17	13905	1
GO:0007165	P	signal transduction	7	643	2.7e-05
GO:0023052	P	signaling	7	643	2.7e-05
GO:0044700	P	single organism signaling	7	643	2.7e-05
GO:0007154	P	cell communication	7	795	0.000103
GO:0051716	P	cellular response to stimulus	8	1179	0.000183
GO:0006952	P	defense response	17	1116	0.000271615
GO:0019538	P	protein metabolic process	15	4625	0.000554
GO:0023060	P	signal transmission	7	804	0.00082
GO:0023046	P	signaling process	7	804	0.00082
GO:0006464	P	cellular protein modification process	5	87	0.00341884
GO:0043170	P	macromolecule metabolic process	16	6129	0.003922
GO:0006511	P	ubiquitin-dependent protein catabolic process	1	106	0.00591
GO:0019941	P	modification-dependent protein catabolic process	1	106	0.00591
GO:0043632	P	modification-dependent macromolecule catabolic process	1	106	0.00591
GO:0044257	P	cellular protein catabolic process	1	124	0.006914
GO:0051603	P	proteolysis involved in cellular protein catabolic process	1	124	0.006914
GO:0030163	P	protein catabolic process	1	135	0.007527
GO:0044265	P	cellular macromolecule catabolic process	1	153	0.008531
GO:0050896	P	response to stimulus	8	2135	0.008619
GO:0006508	P	proteolysis	5	906	0.008823
GO:0009057	P	macromolecule catabolic process	1	199	0.011096
GO:0044267	P	cellular protein metabolic process	11	3839	0.0132
GO:0044248	P	cellular catabolic process	1	252	0.014051
GO:0010498	P	proteasomal protein catabolic process	1	10	0.014406
GO:0043161	P	proteasome-mediated ubiquitin-dependent protein catabolic process	1	10	0.014406
GO:1901575	P	organic substance catabolic process	1	405	0.022582
GO:0010483	P	pollen tube reception	3	27	0.023196
GO:0009056	P	catabolic process	1	418	0.023306
GO:0006355	P	regulation of transcription, DNA-dependent	3	4060	0.0317099
GO:0006289	P	nucleotide-excision repair	1	25	0.035642
GO:0050794	P	regulation of cellular process	8	2860	0.17
GO:0050789	P	regulation of biological process	8	2908	0.18
GO:0006468	P	protein amino acid phosphorylation	6	2356	0.29
GO:0065007	P	biological regulation	8	3380	0.31
GO:0016310	P	phosphorylation	6	2471	0.33
GO:0006796	P	phosphate metabolic process	6	2544	0.35
GO:0006793	P	phosphorus metabolic process	6	2544	0.35
GO:0043687	P	post-translational protein modification	6	2625	0.38
GO:0043412	P	macromolecule modification	6	2857	0.46
GO:0009987	P	cellular process	22	11982	0.63
GO:0044260	P	cellular macromolecule metabolic process	13	7345	0.66
GO:0044238	P	primary metabolic process	18	10398	0.73
GO:0034645	P	cellular macromolecule biosynthetic process	5	3265	0.76
GO:0009059	P	macromolecule biosynthetic process	5	3272	0.76
GO:0044237	P	cellular metabolic process	14	9028	0.85
GO:0044249	P	cellular biosynthetic process	5	3977	0.89
GO:0009058	P	biosynthetic process	5	4392	0.93
GO:0008152	P	metabolic process	21	14225	0.96
