# Supplementary material for: Transcriptome-wide identification of novel circular RNAs in soybean in response to low-phosphorus stress
Source: PLoS One. 2020 Jan 21;15(1):e0227243. doi: 10.1371/journal.pone.0227243 (PMC6974154; doi:10.1371/journal.pone.0227243)
Supplement: S5 Table — (XLSX) [file pone.0227243.s007.xlsx]

## Sheet: Sheet1
Table S5 miRNAs sponged by 70 DE circRNAs.
circRNA ID	miRNA-ID	parent_gene	chr	strand	genomic_start	genomic_end	spliced_length	annot_type
novel_circ_000013	gma-miR1533;miR838-y;novel-m0107-3p;novel-m0115-5p;novel-m0116-5p;novel-m0117-5p;novel-m0203-5p;novel-m0245-3p;novel-m0279-5p;novel-m0431-3p;novel-m0438-3p;novel-m0487-5p;novel-m0530-5p;novel-m0614-5p;novel-m0650-5p;novel-m0657-3p;novel-m0732-5p;novel-m0874-5p;novel-m0907-3p;novel-m0956-3p;novel-m1006-5p;novel-m1072-5p;novel-m1186-5p;novel-m1302-3p;novel-m1347-5p;novel-m1444-5p;novel-m1468-5p;nov…	Glyma.02G028200	Chr02	-	2556793	2604302	47510	antisense
novel_circ_000034	miR838-y	Glyma.02G228200	Chr02	-	41552433	41552660	228	antisense
novel_circ_000035	gma-miR394a-5p;gma-miR394b-5p;gma-miR394c-5p;gma-miR394d;gma-miR394e;gma-miR394f;gma-miR394g	Glyma.02G258900	Chr02	+	44596302	44602019	5629	exon_intron
novel_circ_000041	gma-miR4343a;gma-miR4997;novel-m0088-3p;novel-m0111-3p;novel-m0118-3p;novel-m0154-3p;novel-m0161-5p;novel-m0180-5p;novel-m0189-3p;novel-m0192-5p;novel-m0193-3p;novel-m0195-3p;novel-m0196-5p;novel-m0197-3p;novel-m0253-5p;novel-m0280-3p;novel-m0285-3p;novel-m0311-5p;novel-m0348-5p;novel-m0372-5p;novel-m0416-3p;novel-m0439-5p;novel-m0452-5p;novel-m0458-3p;novel-m0521-5p;novel-m0543-5p;novel-m0549-5p…	Glyma.03G043900	Chr03	+	5525724	5576839	50588	exon_intron
novel_circ_000048	gma-miR4380a;gma-miR4401b;miR838-y;novel-m0132-3p	Glyma.05G052500	Chr05	+	4688025	4718311	26451	exon_intron
novel_circ_000049	gma-miR2108a;gma-miR2108b;novel-m0135-5p;novel-m0632-3p	Glyma.05G052600	Chr05	-	4688052	4718338	16631	exon_intron
novel_circ_000059	novel-m0579-5p	Glyma.05G089300	Chr05	-	19649784	19650751	968	exon_intron
novel_circ_000073	gma-miR1533;gma-miR2109-5p;gma-miR9752;novel-m0107-3p;novel-m0415-5p;novel-m0416-3p;novel-m0461-3p;novel-m0863-3p;novel-m0907-3p;novel-m0913-5p;novel-m1196-3p;novel-m1245-3p	Glyma.06G259400	Chr06	-	44435656	44466794	30578	exon_intron
novel_circ_000074	gma-miR2109-5p;gma-miR2118a-3p;gma-miR2118b-3p;novel-m0125-5p;novel-m0160-3p;novel-m0305-5p;novel-m0415-5p;novel-m0416-3p;novel-m0461-3p;novel-m0480-5p;novel-m0566-3p;novel-m0718-5p;novel-m0907-3p;novel-m0913-5p;novel-m1085-3p;novel-m1151-3p;novel-m1242-3p;novel-m1365-5p;novel-m1445-5p	Glyma.06G261500	Chr06	-	44787892	44831467	43310	exon_intron
novel_circ_000075	gma-miR1511;gma-miR1533;gma-miR172f;gma-miR2109-5p;gma-miR4398;gma-miR4401b;gma-miR5041-5p;gma-miR5380c;gma-miR5675;novel-m0033-5p;novel-m0076-3p;novel-m0091-5p;novel-m0126-5p;novel-m0180-5p;novel-m0252-5p;novel-m0257-5p;novel-m0301-5p;novel-m0321-3p;novel-m0459-5p;novel-m0461-3p;novel-m0490-3p;novel-m0632-3p;novel-m0747-5p;novel-m0811-3p;novel-m0821-5p;novel-m0845-3p;novel-m0851-3p;novel-m0855-5…	Glyma.06G263900	Chr06	+	45088659	45176311	84344	exon_intron
novel_circ_000076	gma-miR159a-3p;gma-miR159e-3p;miR838-y;miR9724-x;novel-m0055-5p;novel-m0057-3p;novel-m0069-5p;novel-m0072-3p;novel-m0075-5p;novel-m0091-5p;novel-m0104-3p;novel-m0130-5p;novel-m0183-5p;novel-m0257-5p;novel-m0265-3p;novel-m0301-5p;novel-m0662-5p;novel-m0727-5p;novel-m0838-5p;novel-m0860-3p;novel-m1141-3p;novel-m1176-3p;novel-m1178-3p;novel-m1183-3p;novel-m1259-5p;novel-m1275-3p;novel-m1351-5p;novel…	Glyma.06G263500	Chr06	-	45090051	45142436	52386	antisense
novel_circ_000077	gma-miR159a-3p;gma-miR159e-3p;gma-miR6299;miR838-y;miR9724-x;novel-m0027-3p;novel-m0055-5p;novel-m0057-3p;novel-m0069-5p;novel-m0072-3p;novel-m0075-5p;novel-m0091-5p;novel-m0104-3p;novel-m0130-5p;novel-m0149-5p;novel-m0183-5p;novel-m0257-5p;novel-m0265-3p;novel-m0301-5p;novel-m0327-5p;novel-m0662-5p;novel-m0689-3p;novel-m0727-5p;novel-m0824-5p;novel-m0838-5p;novel-m0860-3p;novel-m0995-5p;novel-m1…	Glyma.06G263900	Chr06	-	45090051	45168515	78465	antisense
novel_circ_000080	novel-m0689-3p;novel-m1137-5p;novel-m1374-3p;novel-m1398-3p;novel-m1545-5p	Glyma.06G293700	Chr06	-	48257075	48265406	8332	antisense
novel_circ_000082	gma-miR1533;novel-m0230-5p;novel-m0482-3p;novel-m0763-5p;novel-m1352-3p;novel-m1548-3p	Glyma.06G311000	Chr06	+	49962523	49971374	8852	antisense
novel_circ_000085	miR838-y;novel-m0132-3p;novel-m0707-3p;novel-m0793-3p;novel-m0813-3p;novel-m0900-5p;novel-m0905-5p;novel-m1261-5p;novel-m1424-3p;novel-m1508-5p	Glyma.07G038800	Chr07	+	3187241	3222615	35375	exon_intron
novel_circ_000088	gma-miR1522;gma-miR1533;gma-miR2108b;gma-miR5769;novel-m0253-5p;novel-m0402-3p;novel-m0656-5p;novel-m0689-3p;novel-m0809-3p;novel-m0905-5p;novel-m0909-5p;novel-m1044-5p;novel-m1545-5p	Glyma.07G063000	Chr07	+	5568321	5666004	96740	exon_intron
novel_circ_000093	gma-miR1533;novel-m0064-5p;novel-m0106-3p;novel-m0141-5p;novel-m0172-5p;novel-m0181-3p;novel-m0392-3p;novel-m0392-5p;novel-m0459-5p;novel-m0673-5p;novel-m0674-5p;novel-m0707-3p;novel-m1030-5p;novel-m1032-5p;novel-m1100-5p;novel-m1457-3p;novel-m1500-3p;novel-m1567-3p	Glyma.07G072700	Chr07	+	6613053	6636645	19153	exon_intron
novel_circ_000094	miR838-y;novel-m0009-5p;novel-m0086-5p;novel-m0126-5p;novel-m0308-5p;novel-m0821-5p;novel-m0855-5p;novel-m0863-3p;novel-m1197-5p;novel-m1245-3p;novel-m1378-3p;novel-m1531-5p	Glyma.07G094700	Chr07	-	8810565	8844086	33522	antisense
novel_circ_000097	miR838-y;novel-m0052-3p;novel-m0987-3p;novel-m1160-3p;novel-m1191-3p	Glyma.07G107400	Chr07	+	10472578	10484593	12016	antisense
novel_circ_000122	gma-miR1534;gma-miR159a-3p;gma-miR159e-3p;miR838-y;novel-m0018-3p;novel-m0043-3p;novel-m0127-3p;novel-m0320-3p;novel-m0352-3p;novel-m0399-3p;novel-m0413-3p;novel-m0449-3p;novel-m0523-3p;novel-m0548-3p;novel-m0559-3p;novel-m0733-3p;novel-m0762-3p;novel-m0768-3p;novel-m0829-3p;novel-m0891-3p;novel-m0893-3p;novel-m0940-3p;novel-m1089-3p;novel-m1173-3p;novel-m1199-3p;novel-m1254-3p;novel-m1426-3p;nov…	Glyma.08G296000	Chr08	+	41145645	41174361	24221	exon_intron
novel_circ_000125	miR838-y;novel-m0012-5p;novel-m0108-5p;novel-m0155-5p;novel-m0274-5p;novel-m0350-5p;novel-m0662-5p;novel-m0790-3p;novel-m0854-3p;novel-m1184-5p	Glyma.08G321400	Chr08	-	44022160	44046558	24399	antisense
novel_circ_000216	gma-miR4376-5p;novel-m0542-5p	Glyma.12G018300	Chr12	+	1286927	1293007	4722	exon_intron
novel_circ_000227	gma-miR5376	Glyma.13G035800	Chr13	+	11167174	11179086	11790	exon_intron
novel_circ_000228	novel-m0251-5p;novel-m0689-3p;novel-m0744-5p	Glyma.13G053700	Chr13	-	15098082	15110996	12915	antisense
novel_circ_000229	novel-m0253-5p;novel-m0262-5p;novel-m0973-5p	Glyma.13G054400	Chr13	+	15155238	15167106	11869	antisense
novel_circ_000232	novel-m0019-3p;novel-m0486-3p	Glyma.13G117700	Chr13	-	23083027	23087950	4529	exon_intron
novel_circ_000233	miR838-y	Glyma.13G117900	Chr13	+	23083822	23088289	4468	antisense
novel_circ_000234	novel-m0019-3p;novel-m0486-3p	Glyma.13G117900	Chr13	-	23083886	23088125	4240	exon_intron
novel_circ_000235	novel-m0019-3p;novel-m0486-3p	Glyma.13G117900	Chr13	-	23083886	23088353	4468	exon_intron
novel_circ_000236	novel-m0019-3p;novel-m0486-3p	Glyma.13G117900	Chr13	-	23084329	23088395	4067	exon_intron
novel_circ_000237	novel-m0019-3p;novel-m0486-3p	Glyma.13G117900	Chr13	-	23084329	23088401	4073	exon_intron
novel_circ_000252	gma-miR1533;gma-miR172h-5p;gma-miR172i-5p;gma-miR172j;gma-miR4343a;novel-m0048-5p;novel-m0080-5p;novel-m0132-3p;novel-m0135-5p;novel-m0203-5p;novel-m0287-5p;novel-m0303-3p;novel-m0381-5p;novel-m0431-3p;novel-m0465-5p;novel-m0487-5p;novel-m0512-3p;novel-m0530-5p;novel-m0614-5p;novel-m0650-5p;novel-m0813-3p;novel-m0867-3p;novel-m0874-5p;novel-m1006-5p;novel-m1072-5p;novel-m1186-5p;novel-m1424-3p;no…	Glyma.13G190200	Chr13	-	30356432	30427642	69385	exon_intron
novel_circ_000254	gma-miR1510b-3p;gma-miR1533;gma-miR172c;gma-miR172f;gma-miR172i-3p;gma-miR172l;gma-miR5039;gma-miR5376;gma-miR5559;miR7748-y;novel-m0203-5p;novel-m0219-5p;novel-m0431-3p;novel-m0487-5p;novel-m0530-5p;novel-m0565-3p;novel-m0614-5p;novel-m0650-5p;novel-m0662-5p;novel-m0874-5p;novel-m0983-5p;novel-m1005-3p;novel-m1006-5p;novel-m1072-5p;novel-m1132-3p;novel-m1133-5p;novel-m1186-5p;novel-m1319-3p;nove…	Glyma.13G190400	Chr13	+	30356491	30427701	70808	exon_intron
novel_circ_000257	gma-miR1510b-3p;gma-miR1533;gma-miR172c;gma-miR172f;gma-miR172i-3p;gma-miR172l;gma-miR5039;gma-miR5376;gma-miR5559;miR7748-y;novel-m0203-5p;novel-m0219-5p;novel-m0431-3p;novel-m0487-5p;novel-m0530-5p;novel-m0565-3p;novel-m0614-5p;novel-m0650-5p;novel-m0662-5p;novel-m0874-5p;novel-m0983-5p;novel-m1005-3p;novel-m1006-5p;novel-m1072-5p;novel-m1132-3p;novel-m1133-5p;novel-m1186-5p;novel-m1319-3p;nove…	Glyma.13G190400	Chr13	+	30356709	30427920	70809	exon_intron
novel_circ_000262	gma-miR1533	Glyma.13G270100	Chr13	+	37206566	37210696	4131	antisense
novel_circ_000265	gma-miR1533;miR838-y	Glyma.14G043200	Chr14	+	3281438	3299342	15357	exon_intron
novel_circ_000268	gma-miR156aa;gma-miR156z;gma-miR4370;miR838-y;novel-m0331-3p;novel-m1009-3p;novel-m1034-3p;novel-m1075-3p;novel-m1146-3p;novel-m1357-3p	Glyma.15G011900	Chr15	+	915624	937151	19770	exon_intron
novel_circ_000274	novel-m1155-3p	Glyma.15G154000	Chr15	+	12789840	12790338	499	intronic
novel_circ_000277	gma-miR1510a-3p;gma-miR1510b-3p;gma-miR1525;gma-miR2107;gma-miR4378b;gma-miR4405;gma-miR6300;miR838-y;novel-m0027-3p;novel-m0032-5p;novel-m0065-3p;novel-m0085-3p;novel-m0085-5p;novel-m0090-5p;novel-m0091-5p;novel-m0099-5p;novel-m0112-3p;novel-m0132-3p;novel-m0141-3p;novel-m0148-3p;novel-m0149-5p;novel-m0206-5p;novel-m0257-5p;novel-m0290-5p;novel-m0301-5p;novel-m0303-3p;novel-m0319-3p;novel-m0321-…	Glyma.15G246800	Chr15	-	46896807	46974363	74259	exon_intron
novel_circ_000278	gma-miR1533;novel-m0900-5p;novel-m1391-3p	Glyma.15G269800	Chr15	+	50692653	50714056	19485	exon_intron
novel_circ_000287	novel-m0662-5p;novel-m0907-3p;novel-m1545-5p	Glyma.16G069600	Chr16	+	6949851	6959153	8010	exon_intron
novel_circ_000288	miR4366-y;novel-m0160-3p;novel-m0480-5p;novel-m0662-5p;novel-m0907-3p;novel-m1331-5p;novel-m1377-5p;novel-m1545-5p	Glyma.16G069700	Chr16	+	6949851	6981493	30851	exon_intron
novel_circ_000290	gma-miR1514b-5p;gma-miR5031;miR4366-y;novel-m0067-3p;novel-m0527-5p;novel-m0715-3p;novel-m0770-5p;novel-m0990-3p;novel-m1029-5p;novel-m1408-5p	Glyma.16G069700	Chr16	-	6950948	6960067	9120	antisense
novel_circ_000295	gma-miR1510b-3p;gma-miR1521a;gma-miR1533;gma-miR1534;gma-miR5668;miR838-y;novel-m0127-3p;novel-m0143-3p;novel-m0158-3p;novel-m0215-3p;novel-m0244-3p;novel-m0259-3p;novel-m0261-3p;novel-m0301-5p;novel-m0315-3p;novel-m0410-3p;novel-m0488-3p;novel-m0508-3p;novel-m0615-3p;novel-m0631-5p;novel-m0661-3p;novel-m0662-5p;novel-m0679-5p;novel-m0752-3p;novel-m0849-3p;novel-m0871-3p;novel-m0891-3p;novel-m090…	Glyma.16G136200	Chr16	-	29303703	29351584	47001	exon_intron
novel_circ_000296	gma-miR1510a-3p;gma-miR1510b-3p;gma-miR5668;novel-m0679-5p;novel-m0744-5p;novel-m1188-5p;novel-m1352-3p;novel-m1383-5p;novel-m1393-3p;novel-m1394-3p;novel-m1431-3p;novel-m1432-3p;novel-m1443-5p;novel-m1572-3p	Glyma.16G136900	Chr16	-	29373746	29401084	24322	exon_intron
novel_circ_000297	gma-miR1510a-3p;gma-miR1510b-3p;gma-miR5668;novel-m0137-3p;novel-m0280-3p;novel-m0615-3p;novel-m0679-5p;novel-m0744-5p;novel-m0772-3p;novel-m0793-3p;novel-m0797-5p;novel-m0875-3p;novel-m1122-3p;novel-m1188-5p;novel-m1230-3p;novel-m1335-5p;novel-m1352-3p;novel-m1383-5p;novel-m1393-3p;novel-m1394-3p;novel-m1431-3p;novel-m1432-3p;novel-m1443-5p;novel-m1553-5p;novel-m1572-3p	Glyma.16G136900	Chr16	-	29373746	29421203	44441	exon_intron
novel_circ_000298	gma-miR1510a-3p;gma-miR1510b-3p;gma-miR5668;novel-m0137-3p;novel-m0280-3p;novel-m0679-5p;novel-m0772-3p;novel-m0793-3p;novel-m0797-5p;novel-m0875-3p;novel-m1122-3p;novel-m1335-5p;novel-m1383-5p;novel-m1553-5p;novel-m1572-3p	Glyma.16G136900	Chr16	-	29395792	29418542	19734	exon_intron
novel_circ_000301	gma-miR1533;novel-m0027-3p;novel-m0085-3p;novel-m0090-5p;novel-m0099-5p;novel-m0149-5p;novel-m0206-5p;novel-m0319-3p;novel-m0457-5p;novel-m0620-3p;novel-m0753-5p;novel-m0756-3p;novel-m0788-5p;novel-m0846-3p;novel-m0919-5p;novel-m0941-5p;novel-m1086-3p;novel-m1086-5p;novel-m1174-5p;novel-m1198-5p;novel-m1305-3p;novel-m1305-5p;novel-m1322-5p;novel-m1412-5p;novel-m1434-5p;novel-m1541-5p	Glyma.16G161100	Chr16	-	32031368	32044556	13121	exon_intron
novel_circ_000302	miR7748-y	Glyma.16G161100	Chr16	+	32039637	32044461	4825	antisense
novel_circ_000303	novel-m1267-3p	Glyma.16G161100	Chr16	-	32043796	32053139	9344	exon_intron
novel_circ_000304	gma-miR1533;gma-miR5371-5p	Glyma.16G166500	Chr16	-	32574129	32589449	15321	antisense
novel_circ_000306	gma-miR1533;gma-miR4414-5p;novel-m0662-5p;novel-m0666-5p;novel-m1283-5p;novel-m1331-5p;novel-m1377-5p;novel-m1398-3p;novel-m1545-5p	Glyma.16G174600	Chr16	-	33547217	33570363	23147	antisense
novel_circ_000308	gma-miR2109-5p;novel-m0131-5p;novel-m0484-5p;novel-m0679-5p;novel-m0931-5p;novel-m0962-5p;novel-m1335-5p;novel-m1383-5p;novel-m1393-3p;novel-m1394-3p;novel-m1431-3p;novel-m1432-3p;novel-m1460-5p;novel-m1572-3p	Glyma.16G210800	Chr16	+	36973378	36987029	12991	exon_intron
novel_circ_000323	novel-m0991-3p;novel-m1551-5p	NA	Chr17	+	41354746	41357129	2384	intergenic
novel_circ_000327	gma-miR1516d;miR838-y;novel-m0027-3p;novel-m0052-3p;novel-m0099-5p;novel-m0111-3p;novel-m0118-3p;novel-m0126-5p;novel-m0149-5p;novel-m0189-3p;novel-m0193-3p;novel-m0206-5p;novel-m0207-3p;novel-m0251-5p;novel-m0285-3p;novel-m0319-3p;novel-m0457-5p;novel-m0543-5p;novel-m0590-3p;novel-m0609-3p;novel-m0672-3p;novel-m0682-3p;novel-m0716-5p;novel-m0821-5p;novel-m0836-3p;novel-m0855-5p;novel-m0857-3p;no…	Glyma.18G088300	Chr18	-	8694186	8776551	82366	antisense
novel_circ_000328	gma-miR1519;gma-miR1530;gma-miR1533;gma-miR169a;gma-miR169b;gma-miR169c;gma-miR169d;gma-miR169e;gma-miR169f;gma-miR169g;gma-miR169m;gma-miR169p;gma-miR169s;gma-miR169u;gma-miR169v;gma-miR9725;miR5256-x;miR838-y;novel-m0055-5p;novel-m0076-3p;novel-m0114-3p;novel-m0183-5p;novel-m0334-5p;novel-m0481-5p;novel-m0512-3p;novel-m0727-5p;novel-m0744-5p;novel-m0870-3p;novel-m0918-5p;novel-m1056-5p;novel-m1…	Glyma.18G093600	Chr18	-	9492891	9585804	92914	antisense
novel_circ_000331	gma-miR482c-3p;gma-miR9766	Glyma.18G204300	Chr18	+	48726719	48742754	15985	exon_intron
novel_circ_000332	gma-miR4998;miR838-y;novel-m0053-5p;novel-m0293-5p;novel-m0363-5p;novel-m0529-3p;novel-m0662-5p;novel-m0991-3p;novel-m1040-5p;novel-m1277-5p;novel-m1283-5p;novel-m1398-3p;novel-m1475-5p;novel-m1501-5p	Glyma.18G204400	Chr18	-	48742885	48777172	34288	antisense
novel_circ_000335	novel-m0010-5p;novel-m0162-5p;novel-m0277-5p;novel-m0776-3p	Glyma.18G226500	Chr18	+	51487305	51536356	25892	exon_intron
novel_circ_000336	novel-m0010-5p;novel-m0162-5p;novel-m0277-5p;novel-m0776-3p	Glyma.18G226500	Chr18	+	51493469	51539631	21312	exon_intron
novel_circ_000337	miR838-y;novel-m0044-3p;novel-m0090-5p;novel-m0132-3p;novel-m0460-3p;novel-m0512-3p;novel-m0620-3p;novel-m0634-3p;novel-m0662-5p;novel-m0683-3p;novel-m0689-3p;novel-m0744-5p;novel-m0756-3p;novel-m0776-3p;novel-m0788-5p;novel-m0846-3p;novel-m0995-5p;novel-m1236-3p;novel-m1284-3p;novel-m1387-3p;novel-m1477-3p;novel-m1541-5p;novel-m1545-5p	Glyma.18G226500	Chr18	+	51531819	51599599	57984	exon_intron
novel_circ_000338	miR838-y;novel-m0044-3p;novel-m0090-5p;novel-m0132-3p;novel-m0460-3p;novel-m0512-3p;novel-m0620-3p;novel-m0634-3p;novel-m0662-5p;novel-m0683-3p;novel-m0689-3p;novel-m0744-5p;novel-m0756-3p;novel-m0776-3p;novel-m0788-5p;novel-m0846-3p;novel-m0995-5p;novel-m1236-3p;novel-m1284-3p;novel-m1387-3p;novel-m1477-3p;novel-m1541-5p;novel-m1545-5p	Glyma.18G226500	Chr18	+	51537937	51604131	58435	exon_intron
novel_circ_000340	miR838-y;novel-m0010-5p;novel-m0044-3p;novel-m0090-5p;novel-m0132-3p;novel-m0162-5p;novel-m0251-3p;novel-m0460-3p;novel-m0512-3p;novel-m0620-3p;novel-m0634-3p;novel-m0662-5p;novel-m0683-3p;novel-m0689-3p;novel-m0744-5p;novel-m0756-3p;novel-m0776-3p;novel-m0788-5p;novel-m0846-3p;novel-m0995-5p;novel-m1236-3p;novel-m1284-3p;novel-m1387-3p;novel-m1477-3p;novel-m1541-5p;novel-m1545-5p	Glyma.18G226500	Chr18	+	51539430	51612646	65568	exon_intron
novel_circ_000341	miR838-y;novel-m0010-5p;novel-m0044-3p;novel-m0090-5p;novel-m0132-3p;novel-m0162-5p;novel-m0251-3p;novel-m0460-3p;novel-m0512-3p;novel-m0620-3p;novel-m0634-3p;novel-m0662-5p;novel-m0683-3p;novel-m0689-3p;novel-m0744-5p;novel-m0756-3p;novel-m0776-3p;novel-m0788-5p;novel-m0846-3p;novel-m0995-5p;novel-m1236-3p;novel-m1284-3p;novel-m1387-3p;novel-m1477-3p;novel-m1541-5p;novel-m1545-5p	Glyma.18G226500	Chr18	+	51548286	51612848	63984	exon_intron
novel_circ_000342	gma-miR1533;gma-miR4357;gma-miR5780d;miR838-y;novel-m0057-3p;novel-m0072-3p;novel-m0104-3p;novel-m0251-3p;novel-m0277-3p;novel-m0392-5p;novel-m0550-5p;novel-m0622-3p;novel-m0689-3p;novel-m0744-5p;novel-m0860-3p;novel-m0907-3p;novel-m0951-3p;novel-m1141-3p;novel-m1183-3p;novel-m1264-3p;novel-m1352-3p;novel-m1483-3p;novel-m1512-5p;novel-m1545-5p	Glyma.18G226600	Chr18	-	51550460	51624530	73462	exon_intron
novel_circ_000343	novel-m0689-3p;novel-m0907-3p	NA	Chr18	-	51605896	51611322	5427	intergenic
novel_circ_000344	gma-miR4343a;gma-miR4343b;gma-miR4347;gma-miR4361;gma-miR4369;miR838-y;novel-m0107-3p;novel-m0134-3p;novel-m0662-5p;novel-m0667-3p;novel-m0708-5p;novel-m1043-5p;novel-m1241-5p	Glyma.18G270100	Chr18	+	55346515	55371029	24515	antisense
novel_circ_000345	gma-miR4343b;gma-miR4347;gma-miR4416b;miR838-y;novel-m0136-5p;novel-m0163-5p;novel-m0188-5p;novel-m0450-5p;novel-m0492-5p;novel-m0550-5p;novel-m0851-3p;novel-m1043-5p;novel-m1314-5p;novel-m1320-3p;novel-m1452-3p;novel-m1499-3p;novel-m1520-3p	Glyma.18G270100	Chr18	-	55346757	55369681	22925	exon_intron
novel_circ_000349	gma-miR1533;gma-miR5039;miR838-y;novel-m0194-3p;novel-m0224-3p;novel-m0493-3p;novel-m0545-3p;novel-m0639-3p;novel-m0732-5p;novel-m0816-5p;novel-m0825-3p;novel-m0830-3p;novel-m0862-3p;novel-m0902-3p;novel-m1122-3p;novel-m1261-5p;novel-m1332-3p;novel-m1472-5p;novel-m1517-3p;novel-m1545-5p	Glyma.19G115300	Chr19	-	37044443	37080382	35940	antisense
novel_circ_000351	gma-miR1533;gma-miR5039;miR838-y;novel-m0194-3p;novel-m0224-3p;novel-m0493-3p;novel-m0545-3p;novel-m0639-3p;novel-m0732-5p;novel-m0816-5p;novel-m0825-3p;novel-m0830-3p;novel-m0862-3p;novel-m0902-3p;novel-m0928-3p;novel-m1122-3p;novel-m1261-5p;novel-m1332-3p;novel-m1472-5p;novel-m1517-3p;novel-m1545-5p	Glyma.19G115600	Chr19	-	37046892	37082599	35708	antisense
