# Supplementary material for: Transcriptome-wide identification of novel circular RNAs in soybean in response to low-phosphorus stress
Source: PLoS One. 2020 Jan 21;15(1):e0227243. doi: 10.1371/journal.pone.0227243 (PMC6974154; doi:10.1371/journal.pone.0227243)
Supplement: S6 Table — (XLSX) [file pone.0227243.s008.xlsx]

## Sheet: Sheet1
Table S6 miRNAs sponged by DE circRNAs in the HP-BR and LP-BR comparisons.
circRNA-ID	circRNA-log2(FC)	circRNA-Pvalue	Regulate	miRNA-ID	miRNA-log2(FC)	miRNA-Pvalue	Regulate
novel_circ_000277	1.59566	0.0241198	Up	gma-miR1510a-3p	0.157101	0.600451	Up-no
novel_circ_000277	1.59566	0.0241198	Up	gma-miR1510b-3p	0.18225	0.53178	Up-no
novel_circ_000290	-20.1933	0.0144202	Down	gma-miR1514b-5p	-0.138817	0.733524	Down-no
novel_circ_000277	1.59566	0.0241198	Up	gma-miR2107	-1.31715	0.674058	Up-no
novel_circ_000073	2.94329	0.000214435	Up	gma-miR2109-5p	0.0700808	0.870413	Up-no
novel_circ_000277	1.59566	0.0241198	Up	gma-miR4378b	-0.624791	0.554605	Up-no
novel_circ_000277	1.59566	0.0241198	Up	gma-miR4405	-0.452837	0.565096	Up-no
novel_circ_000290	-20.1933	0.0144202	Down	gma-miR5031	-4.32673	1	Down-no
novel_circ_000349	-21.4545	0.000907704	Down	gma-miR5039	0	1	Down-no
novel_circ_000351	-3.80557	2.72023e-06	Down	gma-miR5039	0	1	Down-no
novel_circ_000277	1.59566	0.0241198	Up	gma-miR6300	0.491726	0.13183	Up-no
novel_circ_000290	-20.1933	0.0144202	Down	miR4366-y	-0.144328	1	Down-no
novel_circ_000013	-3.65062	0.0164584	Down	miR838-y	-1.35553	0.72112	Down-no
novel_circ_000034	2.23787	0.0469669	Up	miR838-y	-1.35553	0.72112	Up-no
novel_circ_000094	2.05487	0.00643073	Up	miR838-y	-1.35553	0.72112	Up-no
novel_circ_000265	2.83796	0.0096856	Up	miR838-y	-1.35553	0.72112	Up-no
novel_circ_000277	1.59566	0.0241198	Up	miR838-y	-1.35553	0.72112	Up-no
novel_circ_000349	-21.4545	0.000907704	Down	miR838-y	-1.35553	0.72112	Down-no
novel_circ_000351	-3.80557	2.72023e-06	Down	miR838-y	-1.35553	0.72112	Down-no
novel_circ_000094	2.05487	0.00643073	Up	novel-m0009-5p	0.383629	1	Up-no
novel_circ_000277	1.59566	0.0241198	Up	novel-m0027-3p	0	1	Up-no
novel_circ_000277	1.59566	0.0241198	Up	novel-m0032-5p	-0.498569	0.661594	Up-no
novel_circ_000277	1.59566	0.0241198	Up	novel-m0065-3p	-0.498569	0.663411	Up-no
novel_circ_000290	-20.1933	0.0144202	Down	novel-m0067-3p	-0.0991508	1	Down-no
novel_circ_000277	1.59566	0.0241198	Up	novel-m0085-3p	-4.32673	1	Up-no
novel_circ_000277	1.59566	0.0241198	Up	novel-m0085-5p	0	1	Up-no
novel_circ_000094	2.05487	0.00643073	Up	novel-m0086-5p	-0.855263	0.349646	Up-no
novel_circ_000277	1.59566	0.0241198	Up	novel-m0090-5p	-0.547852	0.562953	Up-no
novel_circ_000277	1.59566	0.0241198	Up	novel-m0091-5p	0	1	Up-no
novel_circ_000277	1.59566	0.0241198	Up	novel-m0099-5p	0.525622	0.620002	Up-no
novel_circ_000013	-3.65062	0.0164584	Down	novel-m0107-3p	0	1	Down-no
novel_circ_000073	2.94329	0.000214435	Up	novel-m0107-3p	0	1	Up-no
novel_circ_000277	1.59566	0.0241198	Up	novel-m0112-3p	0.0600806	0.940367	Up-no
novel_circ_000013	-3.65062	0.0164584	Down	novel-m0115-5p	0.0919341	0.826283	Down-no
novel_circ_000013	-3.65062	0.0164584	Down	novel-m0116-5p	0.0919341	0.826258	Down-no
novel_circ_000013	-3.65062	0.0164584	Down	novel-m0117-5p	0.0919341	0.826244	Down-no
novel_circ_000094	2.05487	0.00643073	Up	novel-m0126-5p	0.736774	1	Up-no
novel_circ_000277	1.59566	0.0241198	Up	novel-m0132-3p	-0.440746	0.29572	Up-no
novel_circ_000277	1.59566	0.0241198	Up	novel-m0141-3p	-0.400332	0.518079	Up-no
novel_circ_000277	1.59566	0.0241198	Up	novel-m0148-3p	0.201565	0.608701	Up-no
novel_circ_000277	1.59566	0.0241198	Up	novel-m0149-5p	0	1	Up-no
novel_circ_000349	-21.4545	0.000907704	Down	novel-m0194-3p	-1.15998	0.684592	Down-no
novel_circ_000351	-3.80557	2.72023e-06	Down	novel-m0194-3p	-1.15998	0.684592	Down-no
novel_circ_000013	-3.65062	0.0164584	Down	novel-m0203-5p	-0.171456	0.977074	Down-no
novel_circ_000277	1.59566	0.0241198	Up	novel-m0206-5p	0.525622	0.619894	Up-no
novel_circ_000349	-21.4545	0.000907704	Down	novel-m0224-3p	-1.15998	0.684963	Down-no
novel_circ_000351	-3.80557	2.72023e-06	Down	novel-m0224-3p	-1.15998	0.684963	Down-no
novel_circ_000082	1.39199	0.00490884	Up	novel-m0230-5p	-0.259566	0.654303	Up-no
novel_circ_000013	-3.65062	0.0164584	Down	novel-m0245-3p	1.80359	0.16079	Down-no
novel_circ_000277	1.59566	0.0241198	Up	novel-m0257-5p	0	1	Up-no
novel_circ_000013	-3.65062	0.0164584	Down	novel-m0279-5p	1.80359	0.160818	Down-no
novel_circ_000277	1.59566	0.0241198	Up	novel-m0290-5p	0.113222	0.78909	Up-no
novel_circ_000277	1.59566	0.0241198	Up	novel-m0301-5p	0	1	Up-no
novel_circ_000277	1.59566	0.0241198	Up	novel-m0303-3p	-0.737673	0.41811	Up-no
novel_circ_000094	2.05487	0.00643073	Up	novel-m0308-5p	0.383629	1	Up-no
novel_circ_000277	1.59566	0.0241198	Up	novel-m0319-3p	0.525622	0.619944	Up-no
novel_circ_000277	1.59566	0.0241198	Up	novel-m0321-3p	0.0298987	1	Up-no
novel_circ_000277	1.59566	0.0241198	Up	novel-m0381-5p	-0.737673	0.41811	Up-no
novel_circ_000277	1.59566	0.0241198	Up	novel-m0409-5p	-1.61274	0.510276	Up-no
novel_circ_000073	2.94329	0.000214435	Up	novel-m0415-5p	0.176794	0.857683	Up-no
novel_circ_000073	2.94329	0.000214435	Up	novel-m0416-3p	-1.15409	0.488212	Up-no
novel_circ_000013	-3.65062	0.0164584	Down	novel-m0431-3p	-0.171456	0.977093	Down-no
novel_circ_000013	-3.65062	0.0164584	Down	novel-m0438-3p	-0.925214	0.640361	Down-no
novel_circ_000277	1.59566	0.0241198	Up	novel-m0457-5p	0.525622	0.620039	Up-no
novel_circ_000277	1.59566	0.0241198	Up	novel-m0458-3p	-0.507065	0.90051	Up-no
novel_circ_000073	2.94329	0.000214435	Up	novel-m0461-3p	0.807455	0.91136	Up-no
novel_circ_000082	1.39199	0.00490884	Up	novel-m0482-3p	-0.54337	0.839924	Up-no
novel_circ_000013	-3.65062	0.0164584	Down	novel-m0487-5p	-0.171456	0.977068	Down-no
novel_circ_000277	1.59566	0.0241198	Up	novel-m0490-3p	0.0298987	1	Up-no
novel_circ_000349	-21.4545	0.000907704	Down	novel-m0493-3p	-0.0525531	1	Down-no
novel_circ_000351	-3.80557	2.72023e-06	Down	novel-m0493-3p	-0.0525531	1	Down-no
novel_circ_000290	-20.1933	0.0144202	Down	novel-m0527-5p	-0.166526	1	Down-no
novel_circ_000013	-3.65062	0.0164584	Down	novel-m0530-5p	-0.171456	0.977047	Down-no
novel_circ_000277	1.59566	0.0241198	Up	novel-m0539-5p	0.851124	0.821425	Up-no
novel_circ_000349	-21.4545	0.000907704	Down	novel-m0545-3p	-0.0525531	1	Down-no
novel_circ_000351	-3.80557	2.72023e-06	Down	novel-m0545-3p	-0.0525531	1	Down-no
novel_circ_000277	1.59566	0.0241198	Up	novel-m0562-5p	-0.498569	0.661708	Up-no
novel_circ_000277	1.59566	0.0241198	Up	novel-m0563-5p	-0.14693	0.971846	Up-no
novel_circ_000277	1.59566	0.0241198	Up	novel-m0606-5p	-0.498569	0.661573	Up-no
novel_circ_000013	-3.65062	0.0164584	Down	novel-m0614-5p	-0.171456	0.976992	Down-no
novel_circ_000277	1.59566	0.0241198	Up	novel-m0619-3p	-1.15998	0.684579	Up-no
novel_circ_000277	1.59566	0.0241198	Up	novel-m0620-3p	-0.547852	0.564297	Up-no
novel_circ_000277	1.59566	0.0241198	Up	novel-m0627-3p	-0.400332	0.518844	Up-no
novel_circ_000349	-21.4545	0.000907704	Down	novel-m0639-3p	-0.0525531	1	Down-no
novel_circ_000351	-3.80557	2.72023e-06	Down	novel-m0639-3p	-0.0525531	1	Down-no
novel_circ_000277	1.59566	0.0241198	Up	novel-m0640-3p	-1.29483	0.562967	Up-no
novel_circ_000013	-3.65062	0.0164584	Down	novel-m0650-5p	-0.171456	0.977011	Down-no
novel_circ_000013	-3.65062	0.0164584	Down	novel-m0657-3p	0.415304	0.544688	Down-no
novel_circ_000277	1.59566	0.0241198	Up	novel-m0662-5p	0.3814	1	Up-no
novel_circ_000290	-20.1933	0.0144202	Down	novel-m0715-3p	-0.0991508	1	Down-no
novel_circ_000013	-3.65062	0.0164584	Down	novel-m0732-5p	0.290197	1	Down-no
novel_circ_000349	-21.4545	0.000907704	Down	novel-m0732-5p	0.290197	1	Down-no
novel_circ_000351	-3.80557	2.72023e-06	Down	novel-m0732-5p	0.290197	1	Down-no
novel_circ_000277	1.59566	0.0241198	Up	novel-m0756-3p	-0.547852	0.564013	Up-no
novel_circ_000082	1.39199	0.00490884	Up	novel-m0763-5p	-0.54337	0.839924	Up-no
novel_circ_000290	-20.1933	0.0144202	Down	novel-m0770-5p	-0.0991508	1	Down-no
novel_circ_000277	1.59566	0.0241198	Up	novel-m0788-5p	-0.547852	0.563693	Up-no
novel_circ_000277	1.59566	0.0241198	Up	novel-m0811-3p	-1.06805	0.354997	Up-no
novel_circ_000349	-21.4545	0.000907704	Down	novel-m0816-5p	-0.0525531	1	Down-no
novel_circ_000351	-3.80557	2.72023e-06	Down	novel-m0816-5p	-0.0525531	1	Down-no
novel_circ_000094	2.05487	0.00643073	Up	novel-m0821-5p	0.736774	1	Up-no
novel_circ_000349	-21.4545	0.000907704	Down	novel-m0825-3p	-1.15998	0.68471	Down-no
novel_circ_000351	-3.80557	2.72023e-06	Down	novel-m0825-3p	-1.15998	0.68471	Down-no
novel_circ_000349	-21.4545	0.000907704	Down	novel-m0830-3p	-0.0525531	1	Down-no
novel_circ_000351	-3.80557	2.72023e-06	Down	novel-m0830-3p	-0.0525531	1	Down-no
novel_circ_000277	1.59566	0.0241198	Up	novel-m0845-3p	-1.06805	0.35524	Up-no
novel_circ_000277	1.59566	0.0241198	Up	novel-m0846-3p	-0.547852	0.562613	Up-no
novel_circ_000094	2.05487	0.00643073	Up	novel-m0855-5p	0.736774	1	Up-no
novel_circ_000277	1.59566	0.0241198	Up	novel-m0859-5p	0	1	Up-no
novel_circ_000349	-21.4545	0.000907704	Down	novel-m0862-3p	-1.15998	0.684605	Down-no
novel_circ_000351	-3.80557	2.72023e-06	Down	novel-m0862-3p	-1.15998	0.684605	Down-no
novel_circ_000073	2.94329	0.000214435	Up	novel-m0863-3p	-0.0770491	0.89706	Up-no
novel_circ_000094	2.05487	0.00643073	Up	novel-m0863-3p	-0.0770491	0.89706	Up-no
novel_circ_000277	1.59566	0.0241198	Up	novel-m0870-3p	0.578116	0.406451	Up-no
novel_circ_000277	1.59566	0.0241198	Up	novel-m0872-3p	0.0298987	1	Up-no
novel_circ_000013	-3.65062	0.0164584	Down	novel-m0874-5p	-0.171456	0.977055	Down-no
novel_circ_000277	1.59566	0.0241198	Up	novel-m0879-3p	0.0298987	1	Up-no
novel_circ_000349	-21.4545	0.000907704	Down	novel-m0902-3p	-0.0525531	1	Down-no
novel_circ_000351	-3.80557	2.72023e-06	Down	novel-m0902-3p	-0.0525531	1	Down-no
novel_circ_000013	-3.65062	0.0164584	Down	novel-m0907-3p	-0.827162	0.631011	Down-no
novel_circ_000073	2.94329	0.000214435	Up	novel-m0907-3p	-0.827162	0.631011	Up-no
novel_circ_000277	1.59566	0.0241198	Up	novel-m0907-3p	-0.827162	0.631011	Up-no
novel_circ_000073	2.94329	0.000214435	Up	novel-m0913-5p	0.759751	1	Up-no
novel_circ_000277	1.59566	0.0241198	Up	novel-m0918-3p	-0.528029	0.779302	Up-no
novel_circ_000277	1.59566	0.0241198	Up	novel-m0918-5p	-1.49362	0.341194	Up-no
novel_circ_000277	1.59566	0.0241198	Up	novel-m0919-5p	1.12966	0.127921	Up-no
novel_circ_000277	1.59566	0.0241198	Up	novel-m0920-5p	-0.364976	0.17876	Up-no
novel_circ_000351	-3.80557	2.72023e-06	Down	novel-m0928-3p	-0.198942	0.600464	Down-no
novel_circ_000277	1.59566	0.0241198	Up	novel-m0941-5p	0.525622	0.619903	Up-no
novel_circ_000013	-3.65062	0.0164584	Down	novel-m0956-3p	1.80359	0.160851	Down-no
novel_circ_000290	-20.1933	0.0144202	Down	novel-m0990-3p	-0.0991508	1	Down-no
novel_circ_000013	-3.65062	0.0164584	Down	novel-m1006-5p	-0.171456	0.977129	Down-no
novel_circ_000277	1.59566	0.0241198	Up	novel-m1009-3p	1.73667	0.714721	Up-no
novel_circ_000277	1.59566	0.0241198	Up	novel-m1028-5p	0.0600806	0.940369	Up-no
novel_circ_000290	-20.1933	0.0144202	Down	novel-m1029-5p	-0.0991508	1	Down-no
novel_circ_000013	-3.65062	0.0164584	Down	novel-m1072-5p	-0.171456	0.977031	Down-no
novel_circ_000277	1.59566	0.0241198	Up	novel-m1086-3p	-0.664354	0.592001	Up-no
novel_circ_000277	1.59566	0.0241198	Up	novel-m1086-5p	0.525622	0.619994	Up-no
novel_circ_000349	-21.4545	0.000907704	Down	novel-m1122-3p	-0.342042	0.462936	Down-no
novel_circ_000351	-3.80557	2.72023e-06	Down	novel-m1122-3p	-0.342042	0.462936	Down-no
novel_circ_000277	1.59566	0.0241198	Up	novel-m1130-3p	0.578116	0.406675	Up-no
novel_circ_000277	1.59566	0.0241198	Up	novel-m1135-5p	0.737568	0.615388	Up-no
novel_circ_000277	1.59566	0.0241198	Up	novel-m1167-3p	0.578116	0.406867	Up-no
novel_circ_000277	1.59566	0.0241198	Up	novel-m1176-3p	0	1	Up-no
novel_circ_000277	1.59566	0.0241198	Up	novel-m1178-3p	0	1	Up-no
novel_circ_000013	-3.65062	0.0164584	Down	novel-m1186-5p	-0.171456	0.976965	Down-no
novel_circ_000277	1.59566	0.0241198	Up	novel-m1195-3p	0.0298987	1	Up-no
novel_circ_000073	2.94329	0.000214435	Up	novel-m1196-3p	-0.178225	0.933139	Up-no
novel_circ_000094	2.05487	0.00643073	Up	novel-m1197-5p	0.383629	1	Up-no
novel_circ_000277	1.59566	0.0241198	Up	novel-m1215-3p	0.0298987	1	Up-no
novel_circ_000073	2.94329	0.000214435	Up	novel-m1245-3p	0.159806	0.851124	Up-no
novel_circ_000094	2.05487	0.00643073	Up	novel-m1245-3p	0.159806	0.851124	Up-no
novel_circ_000277	1.59566	0.0241198	Up	novel-m1247-3p	0.0298987	1	Up-no
novel_circ_000277	1.59566	0.0241198	Up	novel-m1250-3p	0.792632	0.91136	Up-no
novel_circ_000349	-21.4545	0.000907704	Down	novel-m1261-5p	1.38929	0.0708146	Down-no
novel_circ_000351	-3.80557	2.72023e-06	Down	novel-m1261-5p	1.38929	0.0708146	Down-no
novel_circ_000277	1.59566	0.0241198	Up	novel-m1275-3p	0	1	Up-no
novel_circ_000013	-3.65062	0.0164584	Down	novel-m1302-3p	1.80359	0.160759	Down-no
novel_circ_000277	1.59566	0.0241198	Up	novel-m1305-3p	-0.664354	0.591713	Up-no
novel_circ_000277	1.59566	0.0241198	Up	novel-m1305-5p	0.525622	0.619945	Up-no
novel_circ_000277	1.59566	0.0241198	Up	novel-m1318-5p	-0.498569	0.661793	Up-no
novel_circ_000349	-21.4545	0.000907704	Down	novel-m1332-3p	-0.0525531	1	Down-no
novel_circ_000351	-3.80557	2.72023e-06	Down	novel-m1332-3p	-0.0525531	1	Down-no
novel_circ_000277	1.59566	0.0241198	Up	novel-m1333-3p	-1.06805	0.355148	Up-no
novel_circ_000013	-3.65062	0.0164584	Down	novel-m1347-5p	1.80359	0.160871	Down-no
novel_circ_000277	1.59566	0.0241198	Up	novel-m1351-5p	0	1	Up-no
novel_circ_000082	1.39199	0.00490884	Up	novel-m1352-3p	-1.00186	0.45107	Up-no
novel_circ_000277	1.59566	0.0241198	Up	novel-m1363-3p	-1.64973	0.236259	Up-no
novel_circ_000094	2.05487	0.00643073	Up	novel-m1378-3p	-0.451065	0.777114	Up-no
novel_circ_000277	1.59566	0.0241198	Up	novel-m1397-3p	0	1	Up-no
novel_circ_000277	1.59566	0.0241198	Up	novel-m1398-3p	-0.211003	0.876507	Up-no
novel_circ_000277	1.59566	0.0241198	Up	novel-m1403-5p	0	1	Up-no
novel_circ_000290	-20.1933	0.0144202	Down	novel-m1408-5p	0.0874548	1	Down-no
novel_circ_000277	1.59566	0.0241198	Up	novel-m1409-3p	-0.400332	0.518466	Up-no
novel_circ_000277	1.59566	0.0241198	Up	novel-m1412-5p	0.525622	0.620014	Up-no
novel_circ_000277	1.59566	0.0241198	Up	novel-m1433-5p	0	1	Up-no
novel_circ_000277	1.59566	0.0241198	Up	novel-m1434-5p	0.525622	0.620106	Up-no
novel_circ_000277	1.59566	0.0241198	Up	novel-m1436-5p	1.08297	0.0566737	Up-no
novel_circ_000013	-3.65062	0.0164584	Down	novel-m1444-5p	1.80359	0.160763	Down-no
novel_circ_000013	-3.65062	0.0164584	Down	novel-m1468-5p	-0.171456	0.977102	Down-no
novel_circ_000349	-21.4545	0.000907704	Down	novel-m1472-5p	0.233723	0.729871	Down-no
novel_circ_000351	-3.80557	2.72023e-06	Down	novel-m1472-5p	0.233723	0.729871	Down-no
novel_circ_000277	1.59566	0.0241198	Up	novel-m1485-3p	0	1	Up-no
novel_circ_000277	1.59566	0.0241198	Up	novel-m1489-3p	-0.400332	0.517643	Up-no
novel_circ_000013	-3.65062	0.0164584	Down	novel-m1490-3p	-0.221609	0.86517	Down-no
novel_circ_000277	1.59566	0.0241198	Up	novel-m1503-3p	-0.400332	0.5172	Up-no
novel_circ_000013	-3.65062	0.0164584	Down	novel-m1513-5p	-0.171456	0.977095	Down-no
novel_circ_000349	-21.4545	0.000907704	Down	novel-m1517-3p	-0.0525531	1	Down-no
novel_circ_000351	-3.80557	2.72023e-06	Down	novel-m1517-3p	-0.0525531	1	Down-no
novel_circ_000277	1.59566	0.0241198	Up	novel-m1518-3p	-0.400332	0.518882	Up-no
novel_circ_000013	-3.65062	0.0164584	Down	novel-m1525-3p	-0.221609	0.865232	Down-no
novel_circ_000094	2.05487	0.00643073	Up	novel-m1531-5p	0.736774	1	Up-no
novel_circ_000277	1.59566	0.0241198	Up	novel-m1541-5p	-0.547852	0.563326	Up-no
novel_circ_000349	-21.4545	0.000907704	Down	novel-m1545-5p	0	1	Down-no
novel_circ_000351	-3.80557	2.72023e-06	Down	novel-m1545-5p	0	1	Down-no
novel_circ_000082	1.39199	0.00490884	Up	novel-m1548-3p	-0.54337	0.839924	Up-no
novel_circ_000013	-3.65062	0.0164584	Down	novel-m1559-5p	-0.171456	0.977032	Down-no
novel_circ_000277	1.59566	0.0241198	Up	novel-m1564-5p	0.737568	0.615388	Up-no
