# Supplementary material for: Transcriptome-wide identification of novel circular RNAs in soybean in response to low-phosphorus stress
Source: PLoS One. 2020 Jan 21;15(1):e0227243. doi: 10.1371/journal.pone.0227243 (PMC6974154; doi:10.1371/journal.pone.0227243)
Supplement: S7 Table — (XLSX) [file pone.0227243.s009.xlsx]

## Sheet: Sheet1
Table S7 miRNA-targeted mRNAs and their annotations.
miRNA	target_gene	chr	strand	genomic_start	genomic_end	spliced_length	annot_type	Functional annotations
gma-miR1510a-3p	Glyma.15G246800	Chr15	-	46896807	46974363	74259	exon_intron	TMV resistance protein N [Glycine soja]
gma-miR1510a-3p	Glyma.16G136900	Chr16	-	29373746	29401084	24322	exon_intron	helicase-like protein [Arabidopsis thaliana]
gma-miR1510a-3p	Glyma.16G136900	Chr16	-	29373746	29421203	44441	exon_intron	helicase-like protein [Arabidopsis thaliana]
gma-miR1510a-3p	Glyma.16G136900	Chr16	-	29395792	29418542	19734	exon_intron	helicase-like protein [Arabidopsis thaliana]
gma-miR1510b-3p	Glyma.13G190400	Chr13	+	30356491	30403574	47084	exon_intron	NBS-LRR type disease resistance protein RPG1-B [Glycine max]
gma-miR1510b-3p	Glyma.13G190400	Chr13	+	30356491	30427701	70808	exon_intron	NBS-LRR type disease resistance protein RPG1-B [Glycine max]
gma-miR1510b-3p	Glyma.13G190400	Chr13	+	30356608	30403691	47084	exon_intron	NBS-LRR type disease resistance protein RPG1-B [Glycine max]
gma-miR1510b-3p	Glyma.13G190400	Chr13	+	30356608	30406682	50075	exon_intron	NBS-LRR type disease resistance protein RPG1-B [Glycine max]
gma-miR1510b-3p	Glyma.13G190400	Chr13	+	30356709	30427920	70809	exon_intron	NBS-LRR type disease resistance protein RPG1-B [Glycine max]
gma-miR1510b-3p	Glyma.15G246800	Chr15	-	46896807	46974363	74259	exon_intron	TMV resistance protein N [Glycine soja]
gma-miR1510b-3p	Glyma.16G136200	Chr16	-	29303703	29351584	47001	exon_intron	PREDICTED: protein SUPPRESSOR OF npr1-1, CONSTITUTIVE 1-like [Glycine max]
gma-miR1510b-3p	Glyma.16G136900	Chr16	-	29373746	29401084	24322	exon_intron	helicase-like protein [Arabidopsis thaliana]
gma-miR1510b-3p	Glyma.16G136900	Chr16	-	29373746	29421203	44441	exon_intron	helicase-like protein [Arabidopsis thaliana]
gma-miR1510b-3p	Glyma.16G136900	Chr16	-	29395792	29418542	19734	exon_intron	helicase-like protein [Arabidopsis thaliana]
gma-miR1511	Glyma.06G263900	Chr06	+	45088659	45176311	84344	exon_intron	PREDICTED: probable disease resistance protein RPP1 [Glycine max]
gma-miR1514b-5p	Glyma.16G069500	Chr16	-	6948418	6957724	9307	antisense	PREDICTED: ribosomal RNA-processing protein 8-like isoform X2 [Glycine max]
gma-miR1514b-5p	Glyma.16G069500	Chr16	-	6948418	6989478	41061	antisense	PREDICTED: ribosomal RNA-processing protein 8-like isoform X2 [Glycine max]
gma-miR1514b-5p	Glyma.16G069700	Chr16	-	6950948	6960067	9120	antisense	PREDICTED: ribosomal RNA-processing protein 8-like isoform X2 [Glycine max]
gma-miR1514b-5p	Glyma.19G115600	Chr19	+	37046791	37081740	34198	exon_intron	PREDICTED: protein RRP6-like 2 [Glycine max]
gma-miR1516d	Glyma.18G088300	Chr18	-	8694186	8776551	82366	antisense	PREDICTED: probable long-chain-alcohol O-fatty-acyltransferase 1 [Glycine max]
gma-miR1519	Glyma.03G038900	Chr03	-	4790878	4852398	60051	exon_intron	NB-LRR type disease resistance protein Rps1-k-2 [Glycine max]
gma-miR1519	Glyma.03G038900	Chr03	-	4793206	4854713	60038	exon_intron	NB-LRR type disease resistance protein Rps1-k-2 [Glycine max]
gma-miR1519	Glyma.18G093600	Chr18	-	9492891	9585804	92914	antisense	PREDICTED: disease resistance protein RPM1-like [Glycine max]
gma-miR1521a	Glyma.16G136200	Chr16	-	29303703	29351584	47001	exon_intron	PREDICTED: protein SUPPRESSOR OF npr1-1, CONSTITUTIVE 1-like [Glycine max]
gma-miR1522	Glyma.07G063000	Chr07	+	5568321	5666004	96740	exon_intron	Rpp4C1 [Medicago truncatula]
gma-miR1522	Glyma.07G063800	Chr07	+	5643731	5717210	72743	exon_intron	Disease resistance protein RPS5 [Glycine soja]
gma-miR1525	Glyma.01G015000	Chr01	-	1490962	1502919	11594	exon_intron	PREDICTED: probable inactive shikimate kinase like 2, chloroplastic [Glycine max]
gma-miR1525	Glyma.07G140400	Chr07	+	16596435	16662968	65962	exon_intron	tau class glutathione S-transferase [Glycine max]
gma-miR1525	Glyma.08G277100	Chr08	+	37080081	37093843	12940	exon_intron	PREDICTED: uncharacterized tRNA/rRNA methyltransferase YsgA [Vigna radiata var. radiata] [Vigna radiata]
gma-miR1525	Glyma.15G246800	Chr15	-	46896807	46974363	74259	exon_intron	TMV resistance protein N [Glycine soja]
gma-miR1530	Glyma.18G093600	Chr18	-	9492891	9585804	92914	antisense	PREDICTED: disease resistance protein RPM1-like [Glycine max]
gma-miR1530	Glyma.19G115600	Chr19	+	37046791	37081740	34198	exon_intron	PREDICTED: protein RRP6-like 2 [Glycine max]
gma-miR1533	Glyma.02G028200	Chr02	-	2556793	2604302	47510	antisense	matrix metalloproteinase precursor [Glycine max]
gma-miR1533	Glyma.02G028400	Chr02	-	2576846	2604302	27457	antisense	PREDICTED: metalloendoproteinase 5-MMP-like [Glycine max]
gma-miR1533	Glyma.02G028700	Chr02	-	2577288	2611074	33787	antisense	PREDICTED: metalloendoproteinase 5-MMP-like [Glycine max]
gma-miR1533	Glyma.02G028700	Chr02	-	2577288	2615892	38605	antisense	PREDICTED: metalloendoproteinase 5-MMP-like [Glycine max]
gma-miR1533	Glyma.03G038900	Chr03	-	4790878	4852398	60051	exon_intron	NB-LRR type disease resistance protein Rps1-k-2 [Glycine max]
gma-miR1533	Glyma.03G038900	Chr03	-	4793206	4854713	60038	exon_intron	NB-LRR type disease resistance protein Rps1-k-2 [Glycine max]
gma-miR1533	Glyma.06G259400	Chr06	-	44435656	44466794	30578	exon_intron	TIR-NBS-LRR type disease resistance protein [Glycine max]
gma-miR1533	Glyma.06G263900	Chr06	+	45088659	45176311	84344	exon_intron	PREDICTED: probable disease resistance protein RPP1 [Glycine max]
gma-miR1533	Glyma.06G264800	Chr06	-	45178962	45234726	55765	antisense	Bifunctional monodehydroascorbate reductase and carbonic anhydrase nectarin-3 [Glycine soja]
gma-miR1533	Glyma.06G264800	Chr06	+	45216075	45239881	23430	exon_intron	Bifunctional monodehydroascorbate reductase and carbonic anhydrase nectarin-3 [Glycine soja]
gma-miR1533	Glyma.06G311000	Chr06	+	49962523	49971374	8852	antisense	PREDICTED: cytochrome P450 78A5-like [Glycine max]
gma-miR1533	Glyma.07G038900	Chr07	-	3187234	3222608	31358	exon_intron	auxin-binding protein ABP19a-like precursor [Glycine max]
gma-miR1533	Glyma.07G038900	Chr07	-	3187719	3223093	31358	exon_intron	auxin-binding protein ABP19a-like precursor [Glycine max]
gma-miR1533	Glyma.07G063000	Chr07	+	5568321	5666004	96740	exon_intron	Rpp4C1 [Medicago truncatula]
gma-miR1533	Glyma.07G072700	Chr07	+	6613053	6636645	19153	exon_intron	PREDICTED: O-glucosyltransferase rumi homolog isoform X2 [Glycine max]
gma-miR1533	Glyma.07G140200	Chr07	+	16596435	16641976	44589	exon_intron	tau class glutathione S-transferase [Glycine max]
gma-miR1533	Glyma.07G140400	Chr07	+	16596435	16662968	65962	exon_intron	tau class glutathione S-transferase [Glycine max]
gma-miR1533	Glyma.08G321200	Chr08	+	44021047	44039006	17361	exon_intron	PREDICTED: protein ASPARTIC PROTEASE IN GUARD CELL 2 [Glycine max]
gma-miR1533	Glyma.11G019900	Chr11	+	1371605	1413980	41414	exon_intron	intracellular protein transporter USO1-like protein [Medicago truncatula]
gma-miR1533	Glyma.13G032600	Chr13	-	10446662	10468981	19942	exon_intron	PREDICTED: NAD kinase 2, chloroplastic-like [Glycine max]
gma-miR1533	Glyma.13G190200	Chr13	-	30356432	30427642	69385	exon_intron	disease resistance protein [Glycine max]
gma-miR1533	Glyma.13G190400	Chr13	+	30356491	30403574	47084	exon_intron	NBS-LRR type disease resistance protein RPG1-B [Glycine max]
gma-miR1533	Glyma.13G190400	Chr13	+	30356491	30427701	70808	exon_intron	NBS-LRR type disease resistance protein RPG1-B [Glycine max]
gma-miR1533	Glyma.13G190400	Chr13	+	30356608	30403691	47084	exon_intron	NBS-LRR type disease resistance protein RPG1-B [Glycine max]
gma-miR1533	Glyma.13G190400	Chr13	+	30356608	30406682	50075	exon_intron	NBS-LRR type disease resistance protein RPG1-B [Glycine max]
gma-miR1533	Glyma.13G190400	Chr13	+	30356709	30427920	70809	exon_intron	NBS-LRR type disease resistance protein RPG1-B [Glycine max]
gma-miR1533	Glyma.13G249700	Chr13	-	35728244	35732809	4566	antisense	PREDICTED: U-box domain-containing protein 8-like [Glycine max]
gma-miR1533	Glyma.13G270100	Chr13	+	37206506	37210636	4131	antisense	PREDICTED: protein NETWORKED 1B-like [Glycine max]
gma-miR1533	Glyma.13G270100	Chr13	+	37206566	37210696	4131	antisense	PREDICTED: protein NETWORKED 1B-like [Glycine max]
gma-miR1533	Glyma.14G043200	Chr14	+	3281438	3299342	15357	exon_intron	PREDICTED: receptor-like protein 12 [Glycine max]
gma-miR1533	Glyma.15G131400	Chr15	+	10555440	10559517	3694	exon_intron	PREDICTED: probable 3-hydroxyisobutyrate dehydrogenase, mitochondrial isoform X4 [Glycine max]
gma-miR1533	Glyma.15G269800	Chr15	+	50692653	50714056	19485	exon_intron	PREDICTED: protein EMSY-LIKE 3-like [Glycine max]
gma-miR1533	Glyma.16G135700	Chr16	+	29300673	29331004	29335	exon_intron	PREDICTED: disease resistance protein RPP4-like isoform X2 [Glycine max]
gma-miR1533	Glyma.16G136200	Chr16	-	29303703	29351584	47001	exon_intron	PREDICTED: protein SUPPRESSOR OF npr1-1, CONSTITUTIVE 1-like [Glycine max]
gma-miR1533	Glyma.16G161100	Chr16	-	32031368	32044556	13121	exon_intron	PREDICTED: DEAD-box ATP-dependent RNA helicase 39-like [Glycine max]
gma-miR1533	Glyma.16G166500	Chr16	-	32574129	32589449	15321	antisense	PREDICTED: UPF0496 protein At1g20180-like [Glycine max]
gma-miR1533	Glyma.16G174600	Chr16	-	33547217	33570363	23147	antisense	PREDICTED: LRR receptor-like serine/threonine-protein kinase GSO2 isoform X1 [Glycine max]
gma-miR1533	Glyma.18G093600	Chr18	-	9492891	9585804	92914	antisense	PREDICTED: disease resistance protein RPM1-like [Glycine max]
gma-miR1533	Glyma.18G226600	Chr18	-	51550460	51624530	73462	exon_intron	Rpp4 candidate 2 [Glycine max]
gma-miR1533	Glyma.19G115300	Chr19	-	37044443	37080382	35940	antisense	PREDICTED: protein RRP6-like 2 [Glycine max]
gma-miR1533	Glyma.19G115600	Chr19	-	37046892	37082599	35708	antisense	PREDICTED: protein RRP6-like 2 [Glycine max]
gma-miR1533	Glyma.19G191800	Chr19	-	44904410	44916990	12581	antisense	PREDICTED: serine/threonine-protein kinase CTR1-like isoform X1 [Glycine max]
gma-miR1534	Glyma.08G296000	Chr08	+	41145645	41174361	24221	exon_intron	BnaA04g15120D [Brassica napus]
gma-miR1534	Glyma.16G136200	Chr16	-	29303703	29351584	47001	exon_intron	PREDICTED: protein SUPPRESSOR OF npr1-1, CONSTITUTIVE 1-like [Glycine max]
gma-miR1534	Glyma.16G155000	Chr16	-	31516054	31523831	7668	exon_intron	PREDICTED: tyrosine-specific transport protein-like isoform X2 [Glycine max]
gma-miR1534	Glyma.19G115600	Chr19	+	37046791	37081740	34198	exon_intron	PREDICTED: protein RRP6-like 2 [Glycine max]
gma-miR156aa	Glyma.11G019800	Chr11	-	1371727	1414102	41339	exon_intron	lactoylglutathione lyase/glyoxalase I family protein [Medicago truncatula]
gma-miR156aa	Glyma.11G103200	Chr11	+	7824884	7842338	17455	exon_intron	PREDICTED: pre-mRNA-processing protein 40C-like isoform X2 [Glycine max]
gma-miR156aa	Glyma.15G011900	Chr15	+	915624	937151	19770	exon_intron	PREDICTED: pleiotropic drug resistance protein 1-like isoform X1 [Glycine max]
gma-miR156z	Glyma.11G019800	Chr11	-	1371727	1414102	41339	exon_intron	lactoylglutathione lyase/glyoxalase I family protein [Medicago truncatula]
gma-miR156z	Glyma.11G103200	Chr11	+	7824884	7842338	17455	exon_intron	PREDICTED: pre-mRNA-processing protein 40C-like isoform X2 [Glycine max]
gma-miR156z	Glyma.15G011900	Chr15	+	915624	937151	19770	exon_intron	PREDICTED: pleiotropic drug resistance protein 1-like isoform X1 [Glycine max]
gma-miR159a-3p	Glyma.06G263500	Chr06	-	45090051	45142436	52386	antisense	PREDICTED: organic cation/carnitine transporter 4-like [Glycine max]
gma-miR159a-3p	Glyma.06G263900	Chr06	-	45090051	45168515	78465	antisense	PREDICTED: probable disease resistance protein RPP1 [Glycine max]
gma-miR159a-3p	Glyma.08G296000	Chr08	+	41145645	41174361	24221	exon_intron	BnaA04g15120D [Brassica napus]
gma-miR159a-3p	Glyma.11G019800	Chr11	-	1371727	1414102	41339	exon_intron	lactoylglutathione lyase/glyoxalase I family protein [Medicago truncatula]
gma-miR159e-3p	Glyma.06G263500	Chr06	-	45090051	45142436	52386	antisense	PREDICTED: organic cation/carnitine transporter 4-like [Glycine max]
gma-miR159e-3p	Glyma.06G263900	Chr06	-	45090051	45168515	78465	antisense	PREDICTED: probable disease resistance protein RPP1 [Glycine max]
gma-miR159e-3p	Glyma.08G296000	Chr08	+	41145645	41174361	24221	exon_intron	BnaA04g15120D [Brassica napus]
gma-miR159e-3p	Glyma.11G019800	Chr11	-	1371727	1414102	41339	exon_intron	lactoylglutathione lyase/glyoxalase I family protein [Medicago truncatula]
gma-miR169a	Glyma.18G093600	Chr18	-	9492891	9585804	92914	antisense	PREDICTED: disease resistance protein RPM1-like [Glycine max]
gma-miR169b	Glyma.08G321200	Chr08	+	44021047	44039006	17361	exon_intron	PREDICTED: protein ASPARTIC PROTEASE IN GUARD CELL 2 [Glycine max]
gma-miR169b	Glyma.18G093600	Chr18	-	9492891	9585804	92914	antisense	PREDICTED: disease resistance protein RPM1-like [Glycine max]
gma-miR169c	Glyma.18G093600	Chr18	-	9492891	9585804	92914	antisense	PREDICTED: disease resistance protein RPM1-like [Glycine max]
gma-miR169d	Glyma.18G093600	Chr18	-	9492891	9585804	92914	antisense	PREDICTED: disease resistance protein RPM1-like [Glycine max]
gma-miR169e	Glyma.18G093600	Chr18	-	9492891	9585804	92914	antisense	PREDICTED: disease resistance protein RPM1-like [Glycine max]
gma-miR169f	Glyma.18G093600	Chr18	-	9492891	9585804	92914	antisense	PREDICTED: disease resistance protein RPM1-like [Glycine max]
gma-miR169g	Glyma.18G093600	Chr18	-	9492891	9585804	92914	antisense	PREDICTED: disease resistance protein RPM1-like [Glycine max]
gma-miR169m	Glyma.18G093600	Chr18	-	9492891	9585804	92914	antisense	PREDICTED: disease resistance protein RPM1-like [Glycine max]
gma-miR169p	Glyma.18G093600	Chr18	-	9492891	9585804	92914	antisense	PREDICTED: disease resistance protein RPM1-like [Glycine max]
gma-miR169s	Glyma.18G093600	Chr18	-	9492891	9585804	92914	antisense	PREDICTED: disease resistance protein RPM1-like [Glycine max]
gma-miR169u	Glyma.18G093600	Chr18	-	9492891	9585804	92914	antisense	PREDICTED: disease resistance protein RPM1-like [Glycine max]
gma-miR169v	Glyma.08G321200	Chr08	+	44021047	44039006	17361	exon_intron	PREDICTED: protein ASPARTIC PROTEASE IN GUARD CELL 2 [Glycine max]
gma-miR169v	Glyma.18G093600	Chr18	-	9492891	9585804	92914	antisense	PREDICTED: disease resistance protein RPM1-like [Glycine max]
gma-miR172c	Glyma.13G190400	Chr13	+	30356491	30427701	70808	exon_intron	NBS-LRR type disease resistance protein RPG1-B [Glycine max]
gma-miR172c	Glyma.13G190400	Chr13	+	30356709	30427920	70809	exon_intron	NBS-LRR type disease resistance protein RPG1-B [Glycine max]
gma-miR172f	Glyma.06G263900	Chr06	+	45088659	45176311	84344	exon_intron	PREDICTED: probable disease resistance protein RPP1 [Glycine max]
gma-miR172f	Glyma.13G190400	Chr13	+	30356491	30427701	70808	exon_intron	NBS-LRR type disease resistance protein RPG1-B [Glycine max]
gma-miR172f	Glyma.13G190400	Chr13	+	30356709	30427920	70809	exon_intron	NBS-LRR type disease resistance protein RPG1-B [Glycine max]
gma-miR172h-5p	Glyma.07G140200	Chr07	+	16596435	16641976	44589	exon_intron	tau class glutathione S-transferase [Glycine max]
gma-miR172h-5p	Glyma.07G140400	Chr07	+	16596435	16662968	65962	exon_intron	tau class glutathione S-transferase [Glycine max]
gma-miR172h-5p	Glyma.13G190200	Chr13	-	30356432	30427642	69385	exon_intron	disease resistance protein [Glycine max]
gma-miR172i-3p	Glyma.13G190400	Chr13	+	30356491	30427701	70808	exon_intron	NBS-LRR type disease resistance protein RPG1-B [Glycine max]
gma-miR172i-3p	Glyma.13G190400	Chr13	+	30356709	30427920	70809	exon_intron	NBS-LRR type disease resistance protein RPG1-B [Glycine max]
gma-miR172i-5p	Glyma.07G140200	Chr07	+	16596435	16641976	44589	exon_intron	tau class glutathione S-transferase [Glycine max]
gma-miR172i-5p	Glyma.07G140400	Chr07	+	16596435	16662968	65962	exon_intron	tau class glutathione S-transferase [Glycine max]
gma-miR172i-5p	Glyma.13G190200	Chr13	-	30356432	30427642	69385	exon_intron	disease resistance protein [Glycine max]
gma-miR172j	Glyma.07G140200	Chr07	+	16596435	16641976	44589	exon_intron	tau class glutathione S-transferase [Glycine max]
gma-miR172j	Glyma.07G140400	Chr07	+	16596435	16662968	65962	exon_intron	tau class glutathione S-transferase [Glycine max]
gma-miR172j	Glyma.13G190200	Chr13	-	30356432	30427642	69385	exon_intron	disease resistance protein [Glycine max]
gma-miR172l	Glyma.13G190400	Chr13	+	30356491	30427701	70808	exon_intron	NBS-LRR type disease resistance protein RPG1-B [Glycine max]
gma-miR172l	Glyma.13G190400	Chr13	+	30356709	30427920	70809	exon_intron	NBS-LRR type disease resistance protein RPG1-B [Glycine max]
gma-miR2107	Glyma.15G246800	Chr15	-	46896807	46974363	74259	exon_intron	TMV resistance protein N [Glycine soja]
gma-miR2108a	Glyma.05G052600	Chr05	-	4688052	4718338	16631	exon_intron	PREDICTED: maspardin-like [Glycine max]
gma-miR2108a	Glyma.05G052400	Chr05	-	4689704	4705902	15138	exon_intron	PREDICTED: UDP-glucuronate 4-epimerase 5-like [Glycine max]
gma-miR2108a	Glyma.05G052600	Chr05	-	4689704	4719888	15512	exon_intron	PREDICTED: maspardin-like [Glycine max]
gma-miR2108b	Glyma.05G052600	Chr05	-	4688052	4718338	16631	exon_intron	PREDICTED: maspardin-like [Glycine max]
gma-miR2108b	Glyma.05G052400	Chr05	-	4689704	4705902	15138	exon_intron	PREDICTED: UDP-glucuronate 4-epimerase 5-like [Glycine max]
gma-miR2108b	Glyma.05G052600	Chr05	-	4689704	4719888	15512	exon_intron	PREDICTED: maspardin-like [Glycine max]
gma-miR2108b	Glyma.07G063000	Chr07	+	5568321	5666004	96740	exon_intron	Rpp4C1 [Medicago truncatula]
gma-miR2109-5p	Glyma.06G259400	Chr06	-	44435656	44466794	30578	exon_intron	TIR-NBS-LRR type disease resistance protein [Glycine max]
gma-miR2109-5p	Glyma.06G261500	Chr06	-	44787892	44831467	43310	exon_intron	TIR-NBS-LRR type disease resistance protein [Glycine max]
gma-miR2109-5p	Glyma.06G263900	Chr06	+	45088659	45176311	84344	exon_intron	PREDICTED: probable disease resistance protein RPP1 [Glycine max]
gma-miR2109-5p	Glyma.06G264800	Chr06	+	45216075	45239881	23430	exon_intron	Bifunctional monodehydroascorbate reductase and carbonic anhydrase nectarin-3 [Glycine soja]
gma-miR2109-5p	Glyma.16G210800	Chr16	+	36973378	36987029	12991	exon_intron	Methyltransferase-like protein 21D [Glycine soja]
gma-miR2118a-3p	Glyma.06G261500	Chr06	-	44787892	44831467	43310	exon_intron	TIR-NBS-LRR type disease resistance protein [Glycine max]
gma-miR2118b-3p	Glyma.06G261500	Chr06	-	44787892	44831467	43310	exon_intron	TIR-NBS-LRR type disease resistance protein [Glycine max]
gma-miR394a-5p	Glyma.02G258900	Chr02	+	44596302	44602019	5629	exon_intron	PREDICTED: transcription factor bHLH51-like [Glycine max]
gma-miR394a-5p	Glyma.07G095000	Chr07	+	8831664	8900813	60029	exon_intron	hypothetical protein GLYMA_07G094900 [Glycine max]
gma-miR394b-5p	Glyma.02G258900	Chr02	+	44596302	44602019	5629	exon_intron	PREDICTED: transcription factor bHLH51-like [Glycine max]
gma-miR394b-5p	Glyma.07G095000	Chr07	+	8831664	8900813	60029	exon_intron	hypothetical protein GLYMA_07G094900 [Glycine max]
gma-miR394c-5p	Glyma.02G258900	Chr02	+	44596302	44602019	5629	exon_intron	PREDICTED: transcription factor bHLH51-like [Glycine max]
gma-miR394c-5p	Glyma.07G095000	Chr07	+	8831664	8900813	60029	exon_intron	hypothetical protein GLYMA_07G094900 [Glycine max]
gma-miR394d	Glyma.02G258900	Chr02	+	44596302	44602019	5629	exon_intron	PREDICTED: transcription factor bHLH51-like [Glycine max]
gma-miR394d	Glyma.07G095000	Chr07	+	8831664	8900813	60029	exon_intron	hypothetical protein GLYMA_07G094900 [Glycine max]
gma-miR394e	Glyma.02G258900	Chr02	+	44596302	44602019	5629	exon_intron	PREDICTED: transcription factor bHLH51-like [Glycine max]
gma-miR394e	Glyma.07G095000	Chr07	+	8831664	8900813	60029	exon_intron	hypothetical protein GLYMA_07G094900 [Glycine max]
gma-miR394f	Glyma.02G258900	Chr02	+	44596302	44602019	5629	exon_intron	PREDICTED: transcription factor bHLH51-like [Glycine max]
gma-miR394f	Glyma.07G095000	Chr07	+	8831664	8900813	60029	exon_intron	hypothetical protein GLYMA_07G094900 [Glycine max]
gma-miR394g	Glyma.02G258900	Chr02	+	44596302	44602019	5629	exon_intron	PREDICTED: transcription factor bHLH51-like [Glycine max]
gma-miR394g	Glyma.07G095000	Chr07	+	8831664	8900813	60029	exon_intron	hypothetical protein GLYMA_07G094900 [Glycine max]
gma-miR4343a	Glyma.03G043900	Chr03	+	5508940	5574609	65142	exon_intron	NB-LRR type disease resistance protein Rps1-k-2 [Glycine max]
gma-miR4343a	Glyma.03G043900	Chr03	+	5525724	5576839	50588	exon_intron	NB-LRR type disease resistance protein Rps1-k-2 [Glycine max]
gma-miR4343a	Glyma.13G190200	Chr13	-	30356432	30406506	48249	exon_intron	disease resistance protein [Glycine max]
gma-miR4343a	Glyma.13G190200	Chr13	-	30356432	30427642	69385	exon_intron	disease resistance protein [Glycine max]
gma-miR4343a	Glyma.18G270100	Chr18	+	55346515	55371029	24515	antisense	PREDICTED: receptor-like protein kinase FERONIA [Glycine max]
gma-miR4343b	Glyma.18G270100	Chr18	+	55346515	55371029	24515	antisense	PREDICTED: receptor-like protein kinase FERONIA [Glycine max]
gma-miR4343b	Glyma.18G270100	Chr18	-	55346757	55369681	22925	exon_intron	PREDICTED: receptor-like protein kinase FERONIA [Glycine max]
gma-miR4347	Glyma.18G270100	Chr18	+	55346515	55371029	24515	antisense	PREDICTED: receptor-like protein kinase FERONIA [Glycine max]
gma-miR4347	Glyma.18G270100	Chr18	-	55346757	55369681	22925	exon_intron	PREDICTED: receptor-like protein kinase FERONIA [Glycine max]
gma-miR4357	Glyma.06G264800	Chr06	-	45178962	45234726	55765	antisense	Bifunctional monodehydroascorbate reductase and carbonic anhydrase nectarin-3 [Glycine soja]
gma-miR4357	Glyma.18G226600	Chr18	-	51550460	51624530	73462	exon_intron	Rpp4 candidate 2 [Glycine max]
gma-miR4361	Glyma.18G270100	Chr18	+	55346515	55371029	24515	antisense	PREDICTED: receptor-like protein kinase FERONIA [Glycine max]
gma-miR4369	Glyma.18G270100	Chr18	+	55346515	55371029	24515	antisense	PREDICTED: receptor-like protein kinase FERONIA [Glycine max]
gma-miR4370	Glyma.15G011900	Chr15	+	915624	937151	19770	exon_intron	PREDICTED: pleiotropic drug resistance protein 1-like isoform X1 [Glycine max]
gma-miR4376-5p	Glyma.12G018300	Chr12	+	1286927	1293007	4722	exon_intron	PREDICTED: D-xylose-proton symporter-like 2 [Glycine max]
gma-miR4376-5p	Glyma.12G018400	Chr12	+	1288061	1294223	4598	exon_intron	PREDICTED: probable methionine--tRNA ligase [Glycine max]
gma-miR4378b	Glyma.07G140200	Chr07	+	16596435	16641976	44589	exon_intron	tau class glutathione S-transferase [Glycine max]
gma-miR4378b	Glyma.07G140400	Chr07	+	16596435	16662968	65962	exon_intron	tau class glutathione S-transferase [Glycine max]
gma-miR4378b	Glyma.15G246800	Chr15	-	46896807	46974363	74259	exon_intron	TMV resistance protein N [Glycine soja]
gma-miR4380a	Glyma.05G052500	Chr05	+	4688025	4718311	26451	exon_intron	PREDICTED: UDP-glucuronate 4-epimerase 5-like [Glycine max]
gma-miR4398	Glyma.06G263900	Chr06	+	45088659	45176311	84344	exon_intron	PREDICTED: probable disease resistance protein RPP1 [Glycine max]
gma-miR4398	Glyma.07G038900	Chr07	-	3187234	3222608	31358	exon_intron	auxin-binding protein ABP19a-like precursor [Glycine max]
gma-miR4398	Glyma.07G038900	Chr07	-	3187719	3223093	31358	exon_intron	auxin-binding protein ABP19a-like precursor [Glycine max]
gma-miR4401b	Glyma.05G052500	Chr05	+	4688025	4718311	26451	exon_intron	PREDICTED: UDP-glucuronate 4-epimerase 5-like [Glycine max]
gma-miR4401b	Glyma.06G263900	Chr06	+	45088659	45176311	84344	exon_intron	PREDICTED: probable disease resistance protein RPP1 [Glycine max]
gma-miR4405	Glyma.15G246800	Chr15	-	46896807	46974363	74259	exon_intron	TMV resistance protein N [Glycine soja]
gma-miR4414-5p	Glyma.16G174600	Chr16	-	33547217	33570363	23147	antisense	PREDICTED: LRR receptor-like serine/threonine-protein kinase GSO2 isoform X1 [Glycine max]
gma-miR4416b	Glyma.18G270100	Chr18	-	55346757	55369681	22925	exon_intron	PREDICTED: receptor-like protein kinase FERONIA [Glycine max]
gma-miR482c-3p	Glyma.18G204300	Chr18	+	48726719	48742754	15985	exon_intron	PREDICTED: pyruvate decarboxylase 2 [Glycine max]
gma-miR4997	Glyma.03G043900	Chr03	+	5508940	5574609	65142	exon_intron	NB-LRR type disease resistance protein Rps1-k-2 [Glycine max]
gma-miR4997	Glyma.03G043900	Chr03	+	5525724	5576839	50588	exon_intron	NB-LRR type disease resistance protein Rps1-k-2 [Glycine max]
gma-miR4998	Glyma.18G204400	Chr18	-	48742885	48777172	34288	antisense	LRR receptor-like serine/threonine-protein kinase GSO1 [Glycine soja]
gma-miR5031	Glyma.16G069500	Chr16	-	6948418	6957724	9307	antisense	PREDICTED: ribosomal RNA-processing protein 8-like isoform X2 [Glycine max]
gma-miR5031	Glyma.16G069500	Chr16	-	6948418	6989478	41061	antisense	PREDICTED: ribosomal RNA-processing protein 8-like isoform X2 [Glycine max]
gma-miR5031	Glyma.16G069700	Chr16	-	6950948	6960067	9120	antisense	PREDICTED: ribosomal RNA-processing protein 8-like isoform X2 [Glycine max]
gma-miR5039	Glyma.13G190400	Chr13	+	30356491	30403574	47084	exon_intron	NBS-LRR type disease resistance protein RPG1-B [Glycine max]
gma-miR5039	Glyma.13G190400	Chr13	+	30356491	30427701	70808	exon_intron	NBS-LRR type disease resistance protein RPG1-B [Glycine max]
gma-miR5039	Glyma.13G190400	Chr13	+	30356608	30403691	47084	exon_intron	NBS-LRR type disease resistance protein RPG1-B [Glycine max]
gma-miR5039	Glyma.13G190400	Chr13	+	30356608	30406682	50075	exon_intron	NBS-LRR type disease resistance protein RPG1-B [Glycine max]
gma-miR5039	Glyma.13G190400	Chr13	+	30356709	30427920	70809	exon_intron	NBS-LRR type disease resistance protein RPG1-B [Glycine max]
gma-miR5039	Glyma.16G135700	Chr16	+	29300673	29331004	29335	exon_intron	PREDICTED: disease resistance protein RPP4-like isoform X2 [Glycine max]
gma-miR5039	Glyma.16G155000	Chr16	-	31516054	31523831	7668	exon_intron	PREDICTED: tyrosine-specific transport protein-like isoform X2 [Glycine max]
gma-miR5039	Glyma.19G115300	Chr19	-	37044443	37080382	35940	antisense	PREDICTED: protein RRP6-like 2 [Glycine max]
gma-miR5039	Glyma.19G115600	Chr19	-	37046892	37082599	35708	antisense	PREDICTED: protein RRP6-like 2 [Glycine max]
gma-miR5041-5p	Glyma.06G263900	Chr06	+	45088659	45176311	84344	exon_intron	PREDICTED: probable disease resistance protein RPP1 [Glycine max]
gma-miR5371-5p	Glyma.16G166500	Chr16	-	32574129	32589449	15321	antisense	PREDICTED: UPF0496 protein At1g20180-like [Glycine max]
gma-miR5376	Glyma.13G035800	Chr13	+	11167174	11179086	11790	exon_intron	Wall-associated receptor kinase 5 [Glycine soja]
gma-miR5376	Glyma.13G190400	Chr13	+	30356491	30403574	47084	exon_intron	NBS-LRR type disease resistance protein RPG1-B [Glycine max]
gma-miR5376	Glyma.13G190400	Chr13	+	30356491	30427701	70808	exon_intron	NBS-LRR type disease resistance protein RPG1-B [Glycine max]
gma-miR5376	Glyma.13G190400	Chr13	+	30356608	30403691	47084	exon_intron	NBS-LRR type disease resistance protein RPG1-B [Glycine max]
gma-miR5376	Glyma.13G190400	Chr13	+	30356608	30406682	50075	exon_intron	NBS-LRR type disease resistance protein RPG1-B [Glycine max]
gma-miR5376	Glyma.13G190400	Chr13	+	30356709	30427920	70809	exon_intron	NBS-LRR type disease resistance protein RPG1-B [Glycine max]
gma-miR5380c	Glyma.06G263900	Chr06	+	45088659	45176311	84344	exon_intron	PREDICTED: probable disease resistance protein RPP1 [Glycine max]
gma-miR5380c	Glyma.06G264800	Chr06	+	45216075	45239881	23430	exon_intron	Bifunctional monodehydroascorbate reductase and carbonic anhydrase nectarin-3 [Glycine soja]
gma-miR5380c	Glyma.11G103200	Chr11	+	7824884	7842338	17455	exon_intron	PREDICTED: pre-mRNA-processing protein 40C-like isoform X2 [Glycine max]
gma-miR5559	Glyma.13G190400	Chr13	+	30356491	30403574	47084	exon_intron	NBS-LRR type disease resistance protein RPG1-B [Glycine max]
gma-miR5559	Glyma.13G190400	Chr13	+	30356491	30427701	70808	exon_intron	NBS-LRR type disease resistance protein RPG1-B [Glycine max]
gma-miR5559	Glyma.13G190400	Chr13	+	30356608	30403691	47084	exon_intron	NBS-LRR type disease resistance protein RPG1-B [Glycine max]
gma-miR5559	Glyma.13G190400	Chr13	+	30356608	30406682	50075	exon_intron	NBS-LRR type disease resistance protein RPG1-B [Glycine max]
gma-miR5559	Glyma.13G190400	Chr13	+	30356709	30427920	70809	exon_intron	NBS-LRR type disease resistance protein RPG1-B [Glycine max]
gma-miR5668	Glyma.16G136200	Chr16	-	29303703	29351584	47001	exon_intron	PREDICTED: protein SUPPRESSOR OF npr1-1, CONSTITUTIVE 1-like [Glycine max]
gma-miR5668	Glyma.16G136900	Chr16	-	29373746	29401084	24322	exon_intron	helicase-like protein [Arabidopsis thaliana]
gma-miR5668	Glyma.16G136900	Chr16	-	29373746	29421203	44441	exon_intron	helicase-like protein [Arabidopsis thaliana]
gma-miR5668	Glyma.16G136900	Chr16	-	29395792	29418542	19734	exon_intron	helicase-like protein [Arabidopsis thaliana]
gma-miR5675	Glyma.06G263900	Chr06	+	45088659	45176311	84344	exon_intron	PREDICTED: probable disease resistance protein RPP1 [Glycine max]
gma-miR5769	Glyma.05G057400	Chr05	-	5305888	5331887	26000	antisense	Lipid transfer protein [Medicago truncatula]
gma-miR5769	Glyma.07G063000	Chr07	+	5568321	5666004	96740	exon_intron	Rpp4C1 [Medicago truncatula]
gma-miR5769	Glyma.07G063800	Chr07	+	5643731	5717210	72743	exon_intron	Disease resistance protein RPS5 [Glycine soja]
gma-miR5780d	Glyma.18G226600	Chr18	-	51550460	51624530	73462	exon_intron	Rpp4 candidate 2 [Glycine max]
gma-miR6299	Glyma.05G057400	Chr05	-	5305888	5331887	26000	antisense	Lipid transfer protein [Medicago truncatula]
gma-miR6299	Glyma.06G263900	Chr06	-	45090051	45168515	78465	antisense	PREDICTED: probable disease resistance protein RPP1 [Glycine max]
gma-miR6300	Glyma.15G246800	Chr15	-	46896807	46974363	74259	exon_intron	TMV resistance protein N [Glycine soja]
gma-miR9725	Glyma.18G093600	Chr18	-	9492891	9585804	92914	antisense	PREDICTED: disease resistance protein RPM1-like [Glycine max]
gma-miR9752	Glyma.06G259400	Chr06	-	44435656	44466794	30578	exon_intron	TIR-NBS-LRR type disease resistance protein [Glycine max]
gma-miR9752	Glyma.07G095000	Chr07	+	8831664	8900813	60029	exon_intron	hypothetical protein GLYMA_07G094900 [Glycine max]
gma-miR9766	Glyma.18G204300	Chr18	+	48726719	48742754	15985	exon_intron	PREDICTED: pyruvate decarboxylase 2 [Glycine max]
miR4366-y	Glyma.16G069500	Chr16	-	6948418	6957724	9307	antisense	PREDICTED: ribosomal RNA-processing protein 8-like isoform X2 [Glycine max]
miR4366-y	Glyma.16G069500	Chr16	-	6948418	6989478	41061	antisense	PREDICTED: ribosomal RNA-processing protein 8-like isoform X2 [Glycine max]
miR4366-y	Glyma.16G069700	Chr16	+	6949851	6981493	30851	exon_intron	PREDICTED: ribosomal RNA-processing protein 8-like isoform X2 [Glycine max]
miR4366-y	Glyma.16G069700	Chr16	+	6949851	6990907	40265	exon_intron	PREDICTED: ribosomal RNA-processing protein 8-like isoform X2 [Glycine max]
miR4366-y	Glyma.16G069700	Chr16	-	6950948	6960067	9120	antisense	PREDICTED: ribosomal RNA-processing protein 8-like isoform X2 [Glycine max]
miR5256-x	Glyma.18G093600	Chr18	-	9492891	9585804	92914	antisense	PREDICTED: disease resistance protein RPM1-like [Glycine max]
miR7748-y	Glyma.13G190400	Chr13	+	30356491	30403574	47084	exon_intron	NBS-LRR type disease resistance protein RPG1-B [Glycine max]
miR7748-y	Glyma.13G190400	Chr13	+	30356491	30427701	70808	exon_intron	NBS-LRR type disease resistance protein RPG1-B [Glycine max]
miR7748-y	Glyma.13G190400	Chr13	+	30356608	30403691	47084	exon_intron	NBS-LRR type disease resistance protein RPG1-B [Glycine max]
miR7748-y	Glyma.13G190400	Chr13	+	30356608	30406682	50075	exon_intron	NBS-LRR type disease resistance protein RPG1-B [Glycine max]
miR7748-y	Glyma.13G190400	Chr13	+	30356709	30427920	70809	exon_intron	NBS-LRR type disease resistance protein RPG1-B [Glycine max]
miR7748-y	Glyma.16G161100	Chr16	+	32039637	32044461	4825	antisense	PREDICTED: DEAD-box ATP-dependent RNA helicase 39-like [Glycine max]
miR838-y	Glyma.02G028200	Chr02	-	2556793	2604302	47510	antisense	matrix metalloproteinase precursor [Glycine max]
miR838-y	Glyma.02G028400	Chr02	-	2576846	2604302	27457	antisense	PREDICTED: metalloendoproteinase 5-MMP-like [Glycine max]
miR838-y	Glyma.02G028700	Chr02	-	2577288	2611074	33787	antisense	PREDICTED: metalloendoproteinase 5-MMP-like [Glycine max]
miR838-y	Glyma.02G028700	Chr02	-	2577288	2615892	38605	antisense	PREDICTED: metalloendoproteinase 5-MMP-like [Glycine max]
miR838-y	Glyma.02G028700	Chr02	-	2604591	2626466	21876	antisense	PREDICTED: metalloendoproteinase 5-MMP-like [Glycine max]
miR838-y	Glyma.02G028700	Chr02	-	2604948	2615280	10333	antisense	PREDICTED: metalloendoproteinase 5-MMP-like [Glycine max]
miR838-y	Glyma.02G228200	Chr02	-	41552433	41552660	228	antisense	PREDICTED: asparagine synthetase, root [glutamine-hydrolyzing] [Glycine max]
miR838-y	Glyma.03G038900	Chr03	-	4790878	4852398	60051	exon_intron	NB-LRR type disease resistance protein Rps1-k-2 [Glycine max]
miR838-y	Glyma.03G038900	Chr03	-	4793206	4854713	60038	exon_intron	NB-LRR type disease resistance protein Rps1-k-2 [Glycine max]
miR838-y	Glyma.05G052500	Chr05	+	4688025	4718311	26451	exon_intron	PREDICTED: UDP-glucuronate 4-epimerase 5-like [Glycine max]
miR838-y	Glyma.06G263500	Chr06	-	45090051	45142436	52386	antisense	PREDICTED: organic cation/carnitine transporter 4-like [Glycine max]
miR838-y	Glyma.06G263900	Chr06	-	45090051	45168515	78465	antisense	PREDICTED: probable disease resistance protein RPP1 [Glycine max]
miR838-y	Glyma.06G264800	Chr06	-	45178962	45234726	55765	antisense	Bifunctional monodehydroascorbate reductase and carbonic anhydrase nectarin-3 [Glycine soja]
miR838-y	Glyma.07G038800	Chr07	+	3187241	3222615	35375	exon_intron	auxin-binding protein ABP19a-like precursor [Glycine max]
miR838-y	Glyma.07G094700	Chr07	-	8810565	8844086	33522	antisense	Retrovirus-related Pol polyprotein from transposon TNT 1-94 [Cajanus cajan]
miR838-y	Glyma.07G107400	Chr07	+	10472578	10484593	12016	antisense	PREDICTED: type IV inositol polyphosphate 5-phosphatase 9 isoform X2 [Glycine max]
miR838-y	Glyma.07G140400	Chr07	+	16596435	16662968	65962	exon_intron	tau class glutathione S-transferase [Glycine max]
miR838-y	Glyma.08G296000	Chr08	+	41145645	41174361	24221	exon_intron	BnaA04g15120D [Brassica napus]
miR838-y	Glyma.08G321400	Chr08	-	44022160	44046558	24399	antisense	G-type lectin S-receptor-like serine/threonine-protein kinase B120 [Glycine soja]
miR838-y	Glyma.08G321400	Chr08	-	44022419	44040779	18361	antisense	G-type lectin S-receptor-like serine/threonine-protein kinase B120 [Glycine soja]
miR838-y	Glyma.08G321400	Chr08	-	44022529	44046927	24399	antisense	G-type lectin S-receptor-like serine/threonine-protein kinase B120 [Glycine soja]
miR838-y	Glyma.09G010500	Chr09	+	814170	814616	447	one_exon	PREDICTED: rho GDP-dissociation inhibitor 1-like [Glycine max]
miR838-y	Glyma.09G049200	Chr09	+	4266067	4284722	18656	exon_intron	isoflavone 2'-hydroxylase-like [Glycine max]
miR838-y	Glyma.09G049200	Chr09	+	4266067	4290396	23617	exon_intron	isoflavone 2'-hydroxylase-like [Glycine max]
miR838-y	Glyma.10G033100	Chr10	-	2890304	2890773	470	antisense	probable WRKY transcription factor 21 [Glycine max]
miR838-y	Glyma.11G019800	Chr11	-	1371727	1414102	41339	exon_intron	lactoylglutathione lyase/glyoxalase I family protein [Medicago truncatula]
miR838-y	Glyma.12G018400	Chr12	+	1288061	1294223	4598	exon_intron	PREDICTED: probable methionine--tRNA ligase [Glycine max]
miR838-y	Glyma.13G117900	Chr13	+	23083822	23088289	4468	antisense	hypothetical protein GLYMA_13G117800 [Glycine max]
miR838-y	Glyma.14G043200	Chr14	+	3281438	3299342	15357	exon_intron	PREDICTED: receptor-like protein 12 [Glycine max]
miR838-y	Glyma.15G011900	Chr15	+	915624	937151	19770	exon_intron	PREDICTED: pleiotropic drug resistance protein 1-like isoform X1 [Glycine max]
miR838-y	Glyma.15G246800	Chr15	-	46896807	46974363	74259	exon_intron	TMV resistance protein N [Glycine soja]
miR838-y	Glyma.16G135700	Chr16	+	29300673	29331004	29335	exon_intron	PREDICTED: disease resistance protein RPP4-like isoform X2 [Glycine max]
miR838-y	Glyma.16G136200	Chr16	-	29303703	29351584	47001	exon_intron	PREDICTED: protein SUPPRESSOR OF npr1-1, CONSTITUTIVE 1-like [Glycine max]
miR838-y	Glyma.18G088300	Chr18	-	8694186	8776551	82366	antisense	PREDICTED: probable long-chain-alcohol O-fatty-acyltransferase 1 [Glycine max]
miR838-y	Glyma.18G093600	Chr18	-	9492891	9585804	92914	antisense	PREDICTED: disease resistance protein RPM1-like [Glycine max]
miR838-y	Glyma.18G204400	Chr18	-	48742885	48777172	34288	antisense	LRR receptor-like serine/threonine-protein kinase GSO1 [Glycine soja]
miR838-y	Glyma.18G226500	Chr18	+	51531819	51599599	57984	exon_intron	Rpp4 candidate 1 [Glycine max]
miR838-y	Glyma.18G226500	Chr18	+	51537937	51604131	58435	exon_intron	Rpp4 candidate 1 [Glycine max]
miR838-y	Glyma.18G226500	Chr18	+	51539430	51612646	65568	exon_intron	Rpp4 candidate 1 [Glycine max]
miR838-y	Glyma.18G226500	Chr18	+	51548286	51612848	63984	exon_intron	Rpp4 candidate 1 [Glycine max]
miR838-y	Glyma.18G226600	Chr18	-	51550460	51624530	73462	exon_intron	Rpp4 candidate 2 [Glycine max]
miR838-y	Glyma.18G270100	Chr18	+	55346515	55371029	24515	antisense	PREDICTED: receptor-like protein kinase FERONIA [Glycine max]
miR838-y	Glyma.18G270100	Chr18	-	55346757	55369681	22925	exon_intron	PREDICTED: receptor-like protein kinase FERONIA [Glycine max]
miR838-y	Glyma.19G115300	Chr19	-	37044443	37080382	35940	antisense	PREDICTED: protein RRP6-like 2 [Glycine max]
miR838-y	Glyma.19G115600	Chr19	-	37046892	37082599	35708	antisense	PREDICTED: protein RRP6-like 2 [Glycine max]
miR9724-x	Glyma.06G263500	Chr06	-	45090051	45142436	52386	antisense	PREDICTED: organic cation/carnitine transporter 4-like [Glycine max]
miR9724-x	Glyma.06G263900	Chr06	-	45090051	45168515	78465	antisense	PREDICTED: probable disease resistance protein RPP1 [Glycine max]
miR9724-x	Glyma.06G264800	Chr06	-	45178962	45234726	55765	antisense	Bifunctional monodehydroascorbate reductase and carbonic anhydrase nectarin-3 [Glycine soja]
novel-m0009-5p	Glyma.07G094700	Chr07	-	8810565	8844086	33522	antisense	Retrovirus-related Pol polyprotein from transposon TNT 1-94 [Cajanus cajan]
novel-m0010-5p	Glyma.18G226500	Chr18	+	51483827	51534558	27843	exon_intron	Rpp4 candidate 1 [Glycine max]
novel-m0010-5p	Glyma.18G226500	Chr18	+	51487305	51536356	25892	exon_intron	Rpp4 candidate 1 [Glycine max]
novel-m0010-5p	Glyma.18G226500	Chr18	+	51493469	51539631	21312	exon_intron	Rpp4 candidate 1 [Glycine max]
novel-m0010-5p	Glyma.18G226500	Chr18	+	51539430	51612646	65568	exon_intron	Rpp4 candidate 1 [Glycine max]
novel-m0010-5p	Glyma.18G226500	Chr18	+	51548286	51612848	63984	exon_intron	Rpp4 candidate 1 [Glycine max]
novel-m0012-5p	Glyma.08G321400	Chr08	-	44022160	44046558	24399	antisense	G-type lectin S-receptor-like serine/threonine-protein kinase B120 [Glycine soja]
novel-m0012-5p	Glyma.08G321400	Chr08	-	44022419	44040779	18361	antisense	G-type lectin S-receptor-like serine/threonine-protein kinase B120 [Glycine soja]
novel-m0012-5p	Glyma.08G321400	Chr08	-	44022529	44046927	24399	antisense	G-type lectin S-receptor-like serine/threonine-protein kinase B120 [Glycine soja]
novel-m0012-5p	Glyma.16G135700	Chr16	+	29300673	29331004	29335	exon_intron	PREDICTED: disease resistance protein RPP4-like isoform X2 [Glycine max]
novel-m0018-3p	Glyma.08G296000	Chr08	+	41145645	41174361	24221	exon_intron	BnaA04g15120D [Brassica napus]
novel-m0019-3p	Glyma.02G028700	Chr02	+	2605022	2626078	12097	exon_intron	PREDICTED: metalloendoproteinase 5-MMP-like [Glycine max]
novel-m0019-3p	Glyma.07G140400	Chr07	+	16596435	16662968	65962	exon_intron	tau class glutathione S-transferase [Glycine max]
novel-m0019-3p	Glyma.13G117700	Chr13	-	23083027	23087950	4529	exon_intron	PREDICTED: probable WRKY transcription factor 47 [Glycine max]
novel-m0019-3p	Glyma.13G117900	Chr13	-	23083886	23088125	4240	exon_intron	hypothetical protein GLYMA_13G117800 [Glycine max]
novel-m0019-3p	Glyma.13G117900	Chr13	-	23083886	23088353	4468	exon_intron	hypothetical protein GLYMA_13G117800 [Glycine max]
novel-m0019-3p	Glyma.13G117900	Chr13	-	23084329	23088395	4067	exon_intron	hypothetical protein GLYMA_13G117800 [Glycine max]
novel-m0019-3p	Glyma.13G117900	Chr13	-	23084329	23088401	4073	exon_intron	hypothetical protein GLYMA_13G117800 [Glycine max]
novel-m0027-3p	Glyma.06G263900	Chr06	-	45090051	45168515	78465	antisense	PREDICTED: probable disease resistance protein RPP1 [Glycine max]
novel-m0027-3p	Glyma.15G246800	Chr15	-	46896807	46974363	74259	exon_intron	TMV resistance protein N [Glycine soja]
novel-m0027-3p	Glyma.16G161100	Chr16	-	32031368	32044556	13121	exon_intron	PREDICTED: DEAD-box ATP-dependent RNA helicase 39-like [Glycine max]
novel-m0027-3p	Glyma.18G088300	Chr18	-	8694186	8776551	82366	antisense	PREDICTED: probable long-chain-alcohol O-fatty-acyltransferase 1 [Glycine max]
novel-m0032-5p	Glyma.15G246800	Chr15	-	46896807	46974363	74259	exon_intron	TMV resistance protein N [Glycine soja]
novel-m0033-5p	Glyma.06G263900	Chr06	+	45088659	45176311	84344	exon_intron	PREDICTED: probable disease resistance protein RPP1 [Glycine max]
novel-m0043-3p	Glyma.08G296000	Chr08	+	41145645	41174361	24221	exon_intron	BnaA04g15120D [Brassica napus]
novel-m0044-3p	Glyma.18G226500	Chr18	+	51531819	51599599	57984	exon_intron	Rpp4 candidate 1 [Glycine max]
novel-m0044-3p	Glyma.18G226500	Chr18	+	51537937	51604131	58435	exon_intron	Rpp4 candidate 1 [Glycine max]
novel-m0044-3p	Glyma.18G226500	Chr18	+	51539430	51612646	65568	exon_intron	Rpp4 candidate 1 [Glycine max]
novel-m0044-3p	Glyma.18G226500	Chr18	+	51548286	51612848	63984	exon_intron	Rpp4 candidate 1 [Glycine max]
novel-m0048-5p	Glyma.13G190200	Chr13	-	30356432	30406506	48249	exon_intron	disease resistance protein [Glycine max]
novel-m0048-5p	Glyma.13G190200	Chr13	-	30356432	30427642	69385	exon_intron	disease resistance protein [Glycine max]
novel-m0052-3p	Glyma.07G107400	Chr07	+	10472578	10484593	12016	antisense	PREDICTED: type IV inositol polyphosphate 5-phosphatase 9 isoform X2 [Glycine max]
novel-m0052-3p	Glyma.18G088300	Chr18	-	8694186	8776551	82366	antisense	PREDICTED: probable long-chain-alcohol O-fatty-acyltransferase 1 [Glycine max]
novel-m0053-5p	Glyma.18G204400	Chr18	-	48742885	48777172	34288	antisense	LRR receptor-like serine/threonine-protein kinase GSO1 [Glycine soja]
novel-m0055-5p	Glyma.06G263500	Chr06	-	45090051	45142436	52386	antisense	PREDICTED: organic cation/carnitine transporter 4-like [Glycine max]
novel-m0055-5p	Glyma.06G263900	Chr06	-	45090051	45168515	78465	antisense	PREDICTED: probable disease resistance protein RPP1 [Glycine max]
novel-m0055-5p	Glyma.06G264800	Chr06	-	45178962	45234726	55765	antisense	Bifunctional monodehydroascorbate reductase and carbonic anhydrase nectarin-3 [Glycine soja]
novel-m0055-5p	Glyma.18G093600	Chr18	-	9492891	9585804	92914	antisense	PREDICTED: disease resistance protein RPM1-like [Glycine max]
novel-m0057-3p	Glyma.06G263500	Chr06	-	45090051	45142436	52386	antisense	PREDICTED: organic cation/carnitine transporter 4-like [Glycine max]
novel-m0057-3p	Glyma.06G263900	Chr06	-	45090051	45168515	78465	antisense	PREDICTED: probable disease resistance protein RPP1 [Glycine max]
novel-m0057-3p	Glyma.18G226600	Chr18	-	51550460	51624530	73462	exon_intron	Rpp4 candidate 2 [Glycine max]
novel-m0064-5p	Glyma.07G072700	Chr07	+	6613053	6636645	19153	exon_intron	PREDICTED: O-glucosyltransferase rumi homolog isoform X2 [Glycine max]
novel-m0065-3p	Glyma.15G246800	Chr15	-	46896807	46974363	74259	exon_intron	TMV resistance protein N [Glycine soja]
novel-m0067-3p	Glyma.16G069500	Chr16	-	6948418	6957724	9307	antisense	PREDICTED: ribosomal RNA-processing protein 8-like isoform X2 [Glycine max]
novel-m0067-3p	Glyma.16G069500	Chr16	-	6948418	6989478	41061	antisense	PREDICTED: ribosomal RNA-processing protein 8-like isoform X2 [Glycine max]
novel-m0067-3p	Glyma.16G069700	Chr16	-	6950948	6960067	9120	antisense	PREDICTED: ribosomal RNA-processing protein 8-like isoform X2 [Glycine max]
novel-m0069-5p	Glyma.06G263500	Chr06	-	45090051	45142436	52386	antisense	PREDICTED: organic cation/carnitine transporter 4-like [Glycine max]
novel-m0069-5p	Glyma.06G263900	Chr06	-	45090051	45168515	78465	antisense	PREDICTED: probable disease resistance protein RPP1 [Glycine max]
novel-m0069-5p	Glyma.06G264800	Chr06	-	45178962	45234726	55765	antisense	Bifunctional monodehydroascorbate reductase and carbonic anhydrase nectarin-3 [Glycine soja]
novel-m0072-3p	Glyma.06G263500	Chr06	-	45090051	45142436	52386	antisense	PREDICTED: organic cation/carnitine transporter 4-like [Glycine max]
novel-m0072-3p	Glyma.06G263900	Chr06	-	45090051	45168515	78465	antisense	PREDICTED: probable disease resistance protein RPP1 [Glycine max]
novel-m0072-3p	Glyma.18G226600	Chr18	-	51550460	51624530	73462	exon_intron	Rpp4 candidate 2 [Glycine max]
novel-m0075-5p	Glyma.06G263500	Chr06	-	45090051	45142436	52386	antisense	PREDICTED: organic cation/carnitine transporter 4-like [Glycine max]
novel-m0075-5p	Glyma.06G263900	Chr06	-	45090051	45168515	78465	antisense	PREDICTED: probable disease resistance protein RPP1 [Glycine max]
novel-m0075-5p	Glyma.06G264800	Chr06	-	45178962	45234726	55765	antisense	Bifunctional monodehydroascorbate reductase and carbonic anhydrase nectarin-3 [Glycine soja]
novel-m0076-3p	Glyma.06G263900	Chr06	+	45088659	45176311	84344	exon_intron	PREDICTED: probable disease resistance protein RPP1 [Glycine max]
novel-m0076-3p	Glyma.18G093600	Chr18	-	9492891	9585804	92914	antisense	PREDICTED: disease resistance protein RPM1-like [Glycine max]
novel-m0080-5p	Glyma.13G190200	Chr13	-	30356432	30406506	48249	exon_intron	disease resistance protein [Glycine max]
novel-m0080-5p	Glyma.13G190200	Chr13	-	30356432	30427642	69385	exon_intron	disease resistance protein [Glycine max]
novel-m0085-3p	Glyma.15G246800	Chr15	-	46896807	46974363	74259	exon_intron	TMV resistance protein N [Glycine soja]
novel-m0085-3p	Glyma.16G161100	Chr16	-	32031368	32044556	13121	exon_intron	PREDICTED: DEAD-box ATP-dependent RNA helicase 39-like [Glycine max]
novel-m0085-5p	Glyma.15G246800	Chr15	-	46896807	46974363	74259	exon_intron	TMV resistance protein N [Glycine soja]
novel-m0086-5p	Glyma.07G094700	Chr07	-	8810565	8844086	33522	antisense	Retrovirus-related Pol polyprotein from transposon TNT 1-94 [Cajanus cajan]
novel-m0086-5p	Glyma.10G167800	Chr10	-	40202808	40225407	22600	antisense	RmlC-like cupins superfamily protein [Theobroma cacao]
novel-m0086-5p	Glyma.10G168100	Chr10	-	40202808	40240827	38020	antisense	PREDICTED: ammonium transporter 1 member 2-like [Glycine max]
novel-m0086-5p	Glyma.10G167800	Chr10	-	40202847	40225446	22600	antisense	RmlC-like cupins superfamily protein [Theobroma cacao]
novel-m0088-3p	Glyma.03G043900	Chr03	+	5508940	5574609	65142	exon_intron	NB-LRR type disease resistance protein Rps1-k-2 [Glycine max]
novel-m0088-3p	Glyma.03G043900	Chr03	+	5525724	5576839	50588	exon_intron	NB-LRR type disease resistance protein Rps1-k-2 [Glycine max]
novel-m0090-5p	Glyma.06G264800	Chr06	-	45178962	45234726	55765	antisense	Bifunctional monodehydroascorbate reductase and carbonic anhydrase nectarin-3 [Glycine soja]
novel-m0090-5p	Glyma.15G246800	Chr15	-	46896807	46974363	74259	exon_intron	TMV resistance protein N [Glycine soja]
novel-m0090-5p	Glyma.16G161100	Chr16	-	32031368	32044556	13121	exon_intron	PREDICTED: DEAD-box ATP-dependent RNA helicase 39-like [Glycine max]
novel-m0090-5p	Glyma.18G226500	Chr18	+	51531819	51599599	57984	exon_intron	Rpp4 candidate 1 [Glycine max]
novel-m0090-5p	Glyma.18G226500	Chr18	+	51537937	51604131	58435	exon_intron	Rpp4 candidate 1 [Glycine max]
novel-m0090-5p	Glyma.18G226500	Chr18	+	51539430	51612646	65568	exon_intron	Rpp4 candidate 1 [Glycine max]
novel-m0090-5p	Glyma.18G226500	Chr18	+	51548286	51612848	63984	exon_intron	Rpp4 candidate 1 [Glycine max]
novel-m0091-5p	Glyma.06G263900	Chr06	+	45088659	45176311	84344	exon_intron	PREDICTED: probable disease resistance protein RPP1 [Glycine max]
novel-m0091-5p	Glyma.06G263500	Chr06	-	45090051	45142436	52386	antisense	PREDICTED: organic cation/carnitine transporter 4-like [Glycine max]
novel-m0091-5p	Glyma.06G263900	Chr06	-	45090051	45168515	78465	antisense	PREDICTED: probable disease resistance protein RPP1 [Glycine max]
novel-m0091-5p	Glyma.06G264800	Chr06	-	45178962	45234726	55765	antisense	Bifunctional monodehydroascorbate reductase and carbonic anhydrase nectarin-3 [Glycine soja]
novel-m0091-5p	Glyma.15G246800	Chr15	-	46896807	46974363	74259	exon_intron	TMV resistance protein N [Glycine soja]
novel-m0099-5p	Glyma.15G246800	Chr15	-	46896807	46974363	74259	exon_intron	TMV resistance protein N [Glycine soja]
novel-m0099-5p	Glyma.16G161100	Chr16	-	32031368	32044556	13121	exon_intron	PREDICTED: DEAD-box ATP-dependent RNA helicase 39-like [Glycine max]
novel-m0099-5p	Glyma.18G088300	Chr18	-	8694186	8776551	82366	antisense	PREDICTED: probable long-chain-alcohol O-fatty-acyltransferase 1 [Glycine max]
novel-m0104-3p	Glyma.06G263500	Chr06	-	45090051	45142436	52386	antisense	PREDICTED: organic cation/carnitine transporter 4-like [Glycine max]
novel-m0104-3p	Glyma.06G263900	Chr06	-	45090051	45168515	78465	antisense	PREDICTED: probable disease resistance protein RPP1 [Glycine max]
novel-m0104-3p	Glyma.18G226600	Chr18	-	51550460	51624530	73462	exon_intron	Rpp4 candidate 2 [Glycine max]
novel-m0106-3p	Glyma.07G072700	Chr07	+	6613053	6636645	19153	exon_intron	PREDICTED: O-glucosyltransferase rumi homolog isoform X2 [Glycine max]
novel-m0106-3p	Glyma.13G176400	Chr13	-	29046188	29059893	13706	exon_intron	18.5 kDa class I heat shock protein [Glycine soja]
novel-m0107-3p	Glyma.02G028200	Chr02	-	2556793	2604302	47510	antisense	matrix metalloproteinase precursor [Glycine max]
novel-m0107-3p	Glyma.02G028400	Chr02	-	2576846	2604302	27457	antisense	PREDICTED: metalloendoproteinase 5-MMP-like [Glycine max]
novel-m0107-3p	Glyma.02G028700	Chr02	-	2577288	2611074	33787	antisense	PREDICTED: metalloendoproteinase 5-MMP-like [Glycine max]
novel-m0107-3p	Glyma.02G028700	Chr02	-	2577288	2615892	38605	antisense	PREDICTED: metalloendoproteinase 5-MMP-like [Glycine max]
novel-m0107-3p	Glyma.06G259400	Chr06	-	44435656	44466794	30578	exon_intron	TIR-NBS-LRR type disease resistance protein [Glycine max]
novel-m0107-3p	Glyma.16G135700	Chr16	+	29300673	29331004	29335	exon_intron	PREDICTED: disease resistance protein RPP4-like isoform X2 [Glycine max]
novel-m0107-3p	Glyma.18G270100	Chr18	+	55346515	55371029	24515	antisense	PREDICTED: receptor-like protein kinase FERONIA [Glycine max]
novel-m0108-5p	Glyma.08G321400	Chr08	-	44022160	44046558	24399	antisense	G-type lectin S-receptor-like serine/threonine-protein kinase B120 [Glycine soja]
novel-m0108-5p	Glyma.08G321400	Chr08	-	44022419	44040779	18361	antisense	G-type lectin S-receptor-like serine/threonine-protein kinase B120 [Glycine soja]
novel-m0108-5p	Glyma.08G321400	Chr08	-	44022529	44046927	24399	antisense	G-type lectin S-receptor-like serine/threonine-protein kinase B120 [Glycine soja]
novel-m0111-3p	Glyma.03G038900	Chr03	-	4790878	4852398	60051	exon_intron	NB-LRR type disease resistance protein Rps1-k-2 [Glycine max]
novel-m0111-3p	Glyma.03G038900	Chr03	-	4793206	4854713	60038	exon_intron	NB-LRR type disease resistance protein Rps1-k-2 [Glycine max]
novel-m0111-3p	Glyma.03G043900	Chr03	+	5508940	5574609	65142	exon_intron	NB-LRR type disease resistance protein Rps1-k-2 [Glycine max]
novel-m0111-3p	Glyma.03G043900	Chr03	+	5525724	5576839	50588	exon_intron	NB-LRR type disease resistance protein Rps1-k-2 [Glycine max]
novel-m0111-3p	Glyma.18G088300	Chr18	-	8694186	8776551	82366	antisense	PREDICTED: probable long-chain-alcohol O-fatty-acyltransferase 1 [Glycine max]
novel-m0112-3p	Glyma.15G246800	Chr15	-	46896807	46974363	74259	exon_intron	TMV resistance protein N [Glycine soja]
novel-m0114-3p	Glyma.18G093600	Chr18	-	9492891	9585804	92914	antisense	PREDICTED: disease resistance protein RPM1-like [Glycine max]
novel-m0115-5p	Glyma.02G028200	Chr02	-	2556793	2604302	47510	antisense	matrix metalloproteinase precursor [Glycine max]
novel-m0115-5p	Glyma.02G028400	Chr02	-	2576846	2604302	27457	antisense	PREDICTED: metalloendoproteinase 5-MMP-like [Glycine max]
novel-m0115-5p	Glyma.02G028700	Chr02	-	2577288	2611074	33787	antisense	PREDICTED: metalloendoproteinase 5-MMP-like [Glycine max]
novel-m0115-5p	Glyma.02G028700	Chr02	-	2577288	2615892	38605	antisense	PREDICTED: metalloendoproteinase 5-MMP-like [Glycine max]
novel-m0115-5p	Glyma.02G028700	Chr02	-	2604591	2626466	21876	antisense	PREDICTED: metalloendoproteinase 5-MMP-like [Glycine max]
novel-m0115-5p	Glyma.02G028700	Chr02	-	2604948	2615280	10333	antisense	PREDICTED: metalloendoproteinase 5-MMP-like [Glycine max]
novel-m0116-5p	Glyma.02G028200	Chr02	-	2556793	2604302	47510	antisense	matrix metalloproteinase precursor [Glycine max]
novel-m0116-5p	Glyma.02G028400	Chr02	-	2576846	2604302	27457	antisense	PREDICTED: metalloendoproteinase 5-MMP-like [Glycine max]
novel-m0116-5p	Glyma.02G028700	Chr02	-	2577288	2611074	33787	antisense	PREDICTED: metalloendoproteinase 5-MMP-like [Glycine max]
novel-m0116-5p	Glyma.02G028700	Chr02	-	2577288	2615892	38605	antisense	PREDICTED: metalloendoproteinase 5-MMP-like [Glycine max]
novel-m0116-5p	Glyma.02G028700	Chr02	-	2604591	2626466	21876	antisense	PREDICTED: metalloendoproteinase 5-MMP-like [Glycine max]
novel-m0116-5p	Glyma.02G028700	Chr02	-	2604948	2615280	10333	antisense	PREDICTED: metalloendoproteinase 5-MMP-like [Glycine max]
novel-m0117-5p	Glyma.02G028200	Chr02	-	2556793	2604302	47510	antisense	matrix metalloproteinase precursor [Glycine max]
novel-m0117-5p	Glyma.02G028400	Chr02	-	2576846	2604302	27457	antisense	PREDICTED: metalloendoproteinase 5-MMP-like [Glycine max]
novel-m0117-5p	Glyma.02G028700	Chr02	-	2577288	2611074	33787	antisense	PREDICTED: metalloendoproteinase 5-MMP-like [Glycine max]
novel-m0117-5p	Glyma.02G028700	Chr02	-	2577288	2615892	38605	antisense	PREDICTED: metalloendoproteinase 5-MMP-like [Glycine max]
novel-m0117-5p	Glyma.02G028700	Chr02	-	2604591	2626466	21876	antisense	PREDICTED: metalloendoproteinase 5-MMP-like [Glycine max]
novel-m0117-5p	Glyma.02G028700	Chr02	-	2604948	2615280	10333	antisense	PREDICTED: metalloendoproteinase 5-MMP-like [Glycine max]
novel-m0118-3p	Glyma.03G038900	Chr03	-	4790878	4852398	60051	exon_intron	NB-LRR type disease resistance protein Rps1-k-2 [Glycine max]
novel-m0118-3p	Glyma.03G038900	Chr03	-	4793206	4854713	60038	exon_intron	NB-LRR type disease resistance protein Rps1-k-2 [Glycine max]
novel-m0118-3p	Glyma.03G043900	Chr03	+	5508940	5574609	65142	exon_intron	NB-LRR type disease resistance protein Rps1-k-2 [Glycine max]
novel-m0118-3p	Glyma.03G043900	Chr03	+	5525724	5576839	50588	exon_intron	NB-LRR type disease resistance protein Rps1-k-2 [Glycine max]
novel-m0118-3p	Glyma.18G088300	Chr18	-	8694186	8776551	82366	antisense	PREDICTED: probable long-chain-alcohol O-fatty-acyltransferase 1 [Glycine max]
novel-m0125-5p	Glyma.06G261500	Chr06	-	44787892	44831467	43310	exon_intron	TIR-NBS-LRR type disease resistance protein [Glycine max]
novel-m0126-5p	Glyma.06G263900	Chr06	+	45088659	45176311	84344	exon_intron	PREDICTED: probable disease resistance protein RPP1 [Glycine max]
novel-m0126-5p	Glyma.07G094700	Chr07	-	8810565	8844086	33522	antisense	Retrovirus-related Pol polyprotein from transposon TNT 1-94 [Cajanus cajan]
novel-m0126-5p	Glyma.10G167800	Chr10	-	40202808	40225407	22600	antisense	RmlC-like cupins superfamily protein [Theobroma cacao]
novel-m0126-5p	Glyma.10G168100	Chr10	-	40202808	40240827	38020	antisense	PREDICTED: ammonium transporter 1 member 2-like [Glycine max]
novel-m0126-5p	Glyma.10G167800	Chr10	-	40202847	40225446	22600	antisense	RmlC-like cupins superfamily protein [Theobroma cacao]
novel-m0126-5p	Glyma.16G069500	Chr16	-	6948418	6989478	41061	antisense	PREDICTED: ribosomal RNA-processing protein 8-like isoform X2 [Glycine max]
novel-m0126-5p	Glyma.18G088300	Chr18	-	8694186	8776551	82366	antisense	PREDICTED: probable long-chain-alcohol O-fatty-acyltransferase 1 [Glycine max]
novel-m0127-3p	Glyma.03G038900	Chr03	-	4790878	4852398	60051	exon_intron	NB-LRR type disease resistance protein Rps1-k-2 [Glycine max]
novel-m0127-3p	Glyma.03G038900	Chr03	-	4793206	4854713	60038	exon_intron	NB-LRR type disease resistance protein Rps1-k-2 [Glycine max]
novel-m0127-3p	Glyma.08G296000	Chr08	+	41145645	41174361	24221	exon_intron	BnaA04g15120D [Brassica napus]
novel-m0127-3p	Glyma.16G136200	Chr16	-	29303703	29351584	47001	exon_intron	PREDICTED: protein SUPPRESSOR OF npr1-1, CONSTITUTIVE 1-like [Glycine max]
novel-m0127-3p	Glyma.16G155000	Chr16	-	31516054	31523831	7668	exon_intron	PREDICTED: tyrosine-specific transport protein-like isoform X2 [Glycine max]
novel-m0127-3p	Glyma.19G115600	Chr19	+	37046791	37081740	34198	exon_intron	PREDICTED: protein RRP6-like 2 [Glycine max]
novel-m0130-5p	Glyma.06G263500	Chr06	-	45090051	45142436	52386	antisense	PREDICTED: organic cation/carnitine transporter 4-like [Glycine max]
novel-m0130-5p	Glyma.06G263900	Chr06	-	45090051	45168515	78465	antisense	PREDICTED: probable disease resistance protein RPP1 [Glycine max]
novel-m0131-5p	Glyma.16G210800	Chr16	+	36973378	36987029	12991	exon_intron	Methyltransferase-like protein 21D [Glycine soja]
novel-m0132-3p	Glyma.03G038900	Chr03	-	4790878	4852398	60051	exon_intron	NB-LRR type disease resistance protein Rps1-k-2 [Glycine max]
novel-m0132-3p	Glyma.03G038900	Chr03	-	4793206	4854713	60038	exon_intron	NB-LRR type disease resistance protein Rps1-k-2 [Glycine max]
novel-m0132-3p	Glyma.05G052500	Chr05	+	4688025	4718311	26451	exon_intron	PREDICTED: UDP-glucuronate 4-epimerase 5-like [Glycine max]
novel-m0132-3p	Glyma.07G038900	Chr07	-	3187234	3222608	31358	exon_intron	auxin-binding protein ABP19a-like precursor [Glycine max]
novel-m0132-3p	Glyma.07G038800	Chr07	+	3187241	3222615	35375	exon_intron	auxin-binding protein ABP19a-like precursor [Glycine max]
novel-m0132-3p	Glyma.07G038900	Chr07	-	3187719	3223093	31358	exon_intron	auxin-binding protein ABP19a-like precursor [Glycine max]
novel-m0132-3p	Glyma.11G103200	Chr11	+	7824884	7842338	17455	exon_intron	PREDICTED: pre-mRNA-processing protein 40C-like isoform X2 [Glycine max]
novel-m0132-3p	Glyma.13G190200	Chr13	-	30356432	30406506	48249	exon_intron	disease resistance protein [Glycine max]
novel-m0132-3p	Glyma.13G190200	Chr13	-	30356432	30427642	69385	exon_intron	disease resistance protein [Glycine max]
novel-m0132-3p	Glyma.15G246800	Chr15	-	46896807	46974363	74259	exon_intron	TMV resistance protein N [Glycine soja]
novel-m0132-3p	Glyma.16G031600	Chr16	+	2966642	2992343	15537	exon_intron	PREDICTED: 39S ribosomal protein L46, mitochondrial-like isoform X2 [Glycine max]
novel-m0132-3p	Glyma.18G226500	Chr18	+	51531819	51599599	57984	exon_intron	Rpp4 candidate 1 [Glycine max]
novel-m0132-3p	Glyma.18G226500	Chr18	+	51537937	51604131	58435	exon_intron	Rpp4 candidate 1 [Glycine max]
novel-m0132-3p	Glyma.18G226500	Chr18	+	51539430	51612646	65568	exon_intron	Rpp4 candidate 1 [Glycine max]
novel-m0132-3p	Glyma.18G226500	Chr18	+	51548286	51612848	63984	exon_intron	Rpp4 candidate 1 [Glycine max]
novel-m0134-3p	Glyma.18G270100	Chr18	+	55346515	55371029	24515	antisense	PREDICTED: receptor-like protein kinase FERONIA [Glycine max]
novel-m0135-5p	Glyma.05G052600	Chr05	-	4688052	4718338	16631	exon_intron	PREDICTED: maspardin-like [Glycine max]
novel-m0135-5p	Glyma.05G052400	Chr05	-	4689704	4705902	15138	exon_intron	PREDICTED: UDP-glucuronate 4-epimerase 5-like [Glycine max]
novel-m0135-5p	Glyma.05G052600	Chr05	-	4689704	4719888	15512	exon_intron	PREDICTED: maspardin-like [Glycine max]
novel-m0135-5p	Glyma.13G190200	Chr13	-	30356432	30406506	48249	exon_intron	disease resistance protein [Glycine max]
novel-m0135-5p	Glyma.13G190200	Chr13	-	30356432	30427642	69385	exon_intron	disease resistance protein [Glycine max]
novel-m0136-5p	Glyma.18G270100	Chr18	-	55346757	55369681	22925	exon_intron	PREDICTED: receptor-like protein kinase FERONIA [Glycine max]
novel-m0137-3p	Glyma.16G136900	Chr16	-	29373746	29421203	44441	exon_intron	helicase-like protein [Arabidopsis thaliana]
novel-m0137-3p	Glyma.16G136900	Chr16	-	29395792	29418542	19734	exon_intron	helicase-like protein [Arabidopsis thaliana]
novel-m0141-3p	Glyma.15G246800	Chr15	-	46896807	46974363	74259	exon_intron	TMV resistance protein N [Glycine soja]
novel-m0141-5p	Glyma.07G072700	Chr07	+	6613053	6636645	19153	exon_intron	PREDICTED: O-glucosyltransferase rumi homolog isoform X2 [Glycine max]
novel-m0143-3p	Glyma.08G341200	Chr08	-	45702760	45722471	18849	exon_intron	PREDICTED: metacaspase-1 [Glycine max]
novel-m0143-3p	Glyma.16G136200	Chr16	-	29303703	29351584	47001	exon_intron	PREDICTED: protein SUPPRESSOR OF npr1-1, CONSTITUTIVE 1-like [Glycine max]
novel-m0148-3p	Glyma.15G246800	Chr15	-	46896807	46974363	74259	exon_intron	TMV resistance protein N [Glycine soja]
novel-m0149-5p	Glyma.06G263900	Chr06	-	45090051	45168515	78465	antisense	PREDICTED: probable disease resistance protein RPP1 [Glycine max]
novel-m0149-5p	Glyma.15G246800	Chr15	-	46896807	46974363	74259	exon_intron	TMV resistance protein N [Glycine soja]
novel-m0149-5p	Glyma.16G161100	Chr16	-	32031368	32044556	13121	exon_intron	PREDICTED: DEAD-box ATP-dependent RNA helicase 39-like [Glycine max]
novel-m0149-5p	Glyma.18G088300	Chr18	-	8694186	8776551	82366	antisense	PREDICTED: probable long-chain-alcohol O-fatty-acyltransferase 1 [Glycine max]
novel-m0154-3p	Glyma.03G043900	Chr03	+	5508940	5574609	65142	exon_intron	NB-LRR type disease resistance protein Rps1-k-2 [Glycine max]
novel-m0154-3p	Glyma.03G043900	Chr03	+	5525724	5576839	50588	exon_intron	NB-LRR type disease resistance protein Rps1-k-2 [Glycine max]
novel-m0155-5p	Glyma.08G321400	Chr08	-	44022160	44046558	24399	antisense	G-type lectin S-receptor-like serine/threonine-protein kinase B120 [Glycine soja]
novel-m0155-5p	Glyma.08G321400	Chr08	-	44022419	44040779	18361	antisense	G-type lectin S-receptor-like serine/threonine-protein kinase B120 [Glycine soja]
novel-m0155-5p	Glyma.08G321400	Chr08	-	44022529	44046927	24399	antisense	G-type lectin S-receptor-like serine/threonine-protein kinase B120 [Glycine soja]
novel-m0158-3p	Glyma.16G135700	Chr16	+	29300673	29331004	29335	exon_intron	PREDICTED: disease resistance protein RPP4-like isoform X2 [Glycine max]
novel-m0158-3p	Glyma.16G136200	Chr16	-	29303703	29351584	47001	exon_intron	PREDICTED: protein SUPPRESSOR OF npr1-1, CONSTITUTIVE 1-like [Glycine max]
novel-m0160-3p	Glyma.06G261500	Chr06	-	44787892	44831467	43310	exon_intron	TIR-NBS-LRR type disease resistance protein [Glycine max]
novel-m0160-3p	Glyma.16G069700	Chr16	+	6949851	6981493	30851	exon_intron	PREDICTED: ribosomal RNA-processing protein 8-like isoform X2 [Glycine max]
novel-m0160-3p	Glyma.16G069700	Chr16	+	6949851	6990907	40265	exon_intron	PREDICTED: ribosomal RNA-processing protein 8-like isoform X2 [Glycine max]
novel-m0161-5p	Glyma.03G043900	Chr03	+	5508940	5574609	65142	exon_intron	NB-LRR type disease resistance protein Rps1-k-2 [Glycine max]
novel-m0161-5p	Glyma.03G043900	Chr03	+	5525724	5576839	50588	exon_intron	NB-LRR type disease resistance protein Rps1-k-2 [Glycine max]
novel-m0162-5p	Glyma.18G226500	Chr18	+	51483827	51534558	27843	exon_intron	Rpp4 candidate 1 [Glycine max]
novel-m0162-5p	Glyma.18G226500	Chr18	+	51487305	51536356	25892	exon_intron	Rpp4 candidate 1 [Glycine max]
novel-m0162-5p	Glyma.18G226500	Chr18	+	51493469	51539631	21312	exon_intron	Rpp4 candidate 1 [Glycine max]
novel-m0162-5p	Glyma.18G226500	Chr18	+	51539430	51612646	65568	exon_intron	Rpp4 candidate 1 [Glycine max]
novel-m0162-5p	Glyma.18G226500	Chr18	+	51548286	51612848	63984	exon_intron	Rpp4 candidate 1 [Glycine max]
novel-m0163-5p	Glyma.18G270100	Chr18	-	55346757	55369681	22925	exon_intron	PREDICTED: receptor-like protein kinase FERONIA [Glycine max]
novel-m0172-5p	Glyma.07G072700	Chr07	+	6613053	6636645	19153	exon_intron	PREDICTED: O-glucosyltransferase rumi homolog isoform X2 [Glycine max]
novel-m0180-5p	Glyma.03G043900	Chr03	+	5508940	5574609	65142	exon_intron	NB-LRR type disease resistance protein Rps1-k-2 [Glycine max]
novel-m0180-5p	Glyma.03G043900	Chr03	+	5525724	5576839	50588	exon_intron	NB-LRR type disease resistance protein Rps1-k-2 [Glycine max]
novel-m0180-5p	Glyma.06G263900	Chr06	+	45088659	45176311	84344	exon_intron	PREDICTED: probable disease resistance protein RPP1 [Glycine max]
novel-m0180-5p	Glyma.06G264800	Chr06	+	45216075	45239881	23430	exon_intron	Bifunctional monodehydroascorbate reductase and carbonic anhydrase nectarin-3 [Glycine soja]
novel-m0181-3p	Glyma.07G072700	Chr07	+	6613053	6636645	19153	exon_intron	PREDICTED: O-glucosyltransferase rumi homolog isoform X2 [Glycine max]
novel-m0183-5p	Glyma.06G263500	Chr06	-	45090051	45142436	52386	antisense	PREDICTED: organic cation/carnitine transporter 4-like [Glycine max]
novel-m0183-5p	Glyma.06G263900	Chr06	-	45090051	45168515	78465	antisense	PREDICTED: probable disease resistance protein RPP1 [Glycine max]
novel-m0183-5p	Glyma.06G264800	Chr06	-	45178962	45234726	55765	antisense	Bifunctional monodehydroascorbate reductase and carbonic anhydrase nectarin-3 [Glycine soja]
novel-m0183-5p	Glyma.18G093600	Chr18	-	9492891	9585804	92914	antisense	PREDICTED: disease resistance protein RPM1-like [Glycine max]
novel-m0188-5p	Glyma.18G270100	Chr18	-	55346757	55369681	22925	exon_intron	PREDICTED: receptor-like protein kinase FERONIA [Glycine max]
novel-m0189-3p	Glyma.03G043900	Chr03	+	5508940	5574609	65142	exon_intron	NB-LRR type disease resistance protein Rps1-k-2 [Glycine max]
novel-m0189-3p	Glyma.03G043900	Chr03	+	5525724	5576839	50588	exon_intron	NB-LRR type disease resistance protein Rps1-k-2 [Glycine max]
novel-m0189-3p	Glyma.18G088300	Chr18	-	8694186	8776551	82366	antisense	PREDICTED: probable long-chain-alcohol O-fatty-acyltransferase 1 [Glycine max]
novel-m0192-5p	Glyma.03G043900	Chr03	+	5508940	5574609	65142	exon_intron	NB-LRR type disease resistance protein Rps1-k-2 [Glycine max]
novel-m0192-5p	Glyma.03G043900	Chr03	+	5525724	5576839	50588	exon_intron	NB-LRR type disease resistance protein Rps1-k-2 [Glycine max]
novel-m0193-3p	Glyma.03G043900	Chr03	+	5508940	5574609	65142	exon_intron	NB-LRR type disease resistance protein Rps1-k-2 [Glycine max]
novel-m0193-3p	Glyma.03G043900	Chr03	+	5525724	5576839	50588	exon_intron	NB-LRR type disease resistance protein Rps1-k-2 [Glycine max]
novel-m0193-3p	Glyma.18G088300	Chr18	-	8694186	8776551	82366	antisense	PREDICTED: probable long-chain-alcohol O-fatty-acyltransferase 1 [Glycine max]
novel-m0194-3p	Glyma.19G115300	Chr19	-	37044443	37080382	35940	antisense	PREDICTED: protein RRP6-like 2 [Glycine max]
novel-m0194-3p	Glyma.19G115600	Chr19	-	37046892	37082599	35708	antisense	PREDICTED: protein RRP6-like 2 [Glycine max]
novel-m0195-3p	Glyma.03G043900	Chr03	+	5508940	5574609	65142	exon_intron	NB-LRR type disease resistance protein Rps1-k-2 [Glycine max]
novel-m0195-3p	Glyma.03G043900	Chr03	+	5525724	5576839	50588	exon_intron	NB-LRR type disease resistance protein Rps1-k-2 [Glycine max]
novel-m0196-5p	Glyma.03G043900	Chr03	+	5508940	5574609	65142	exon_intron	NB-LRR type disease resistance protein Rps1-k-2 [Glycine max]
novel-m0196-5p	Glyma.03G043900	Chr03	+	5525724	5576839	50588	exon_intron	NB-LRR type disease resistance protein Rps1-k-2 [Glycine max]
novel-m0197-3p	Glyma.03G043900	Chr03	+	5508940	5574609	65142	exon_intron	NB-LRR type disease resistance protein Rps1-k-2 [Glycine max]
novel-m0197-3p	Glyma.03G043900	Chr03	+	5525724	5576839	50588	exon_intron	NB-LRR type disease resistance protein Rps1-k-2 [Glycine max]
novel-m0197-3p	Glyma.07G063800	Chr07	+	5643731	5717210	72743	exon_intron	Disease resistance protein RPS5 [Glycine soja]
novel-m0203-5p	Glyma.02G028200	Chr02	-	2556793	2604302	47510	antisense	matrix metalloproteinase precursor [Glycine max]
novel-m0203-5p	Glyma.02G028400	Chr02	-	2576846	2604302	27457	antisense	PREDICTED: metalloendoproteinase 5-MMP-like [Glycine max]
novel-m0203-5p	Glyma.02G028700	Chr02	-	2577288	2611074	33787	antisense	PREDICTED: metalloendoproteinase 5-MMP-like [Glycine max]
novel-m0203-5p	Glyma.02G028700	Chr02	-	2577288	2615892	38605	antisense	PREDICTED: metalloendoproteinase 5-MMP-like [Glycine max]
novel-m0203-5p	Glyma.12G195500	Chr12	+	35691125	35698590	6946	exon_intron	polyubiquitin-like protein [Medicago truncatula]
novel-m0203-5p	Glyma.12G195600	Chr12	+	35692184	35699358	6946	exon_intron	PREDICTED: peroxidase 3 [Glycine max]
novel-m0203-5p	Glyma.13G190200	Chr13	-	30356432	30406506	48249	exon_intron	disease resistance protein [Glycine max]
novel-m0203-5p	Glyma.13G190200	Chr13	-	30356432	30427642	69385	exon_intron	disease resistance protein [Glycine max]
novel-m0203-5p	Glyma.13G190400	Chr13	+	30356491	30403574	47084	exon_intron	NBS-LRR type disease resistance protein RPG1-B [Glycine max]
novel-m0203-5p	Glyma.13G190400	Chr13	+	30356491	30427701	70808	exon_intron	NBS-LRR type disease resistance protein RPG1-B [Glycine max]
novel-m0203-5p	Glyma.13G190400	Chr13	+	30356608	30403691	47084	exon_intron	NBS-LRR type disease resistance protein RPG1-B [Glycine max]
novel-m0203-5p	Glyma.13G190400	Chr13	+	30356608	30406682	50075	exon_intron	NBS-LRR type disease resistance protein RPG1-B [Glycine max]
novel-m0203-5p	Glyma.13G190400	Chr13	+	30356709	30427920	70809	exon_intron	NBS-LRR type disease resistance protein RPG1-B [Glycine max]
novel-m0203-5p	Glyma.17G030300	Chr17	+	2216680	2223000	6193	exon_intron	stress-induced protein SAM22 [Glycine max]
novel-m0206-5p	Glyma.15G246800	Chr15	-	46896807	46974363	74259	exon_intron	TMV resistance protein N [Glycine soja]
novel-m0206-5p	Glyma.16G161100	Chr16	-	32031368	32044556	13121	exon_intron	PREDICTED: DEAD-box ATP-dependent RNA helicase 39-like [Glycine max]
novel-m0206-5p	Glyma.18G088300	Chr18	-	8694186	8776551	82366	antisense	PREDICTED: probable long-chain-alcohol O-fatty-acyltransferase 1 [Glycine max]
novel-m0207-3p	Glyma.18G088300	Chr18	-	8694186	8776551	82366	antisense	PREDICTED: probable long-chain-alcohol O-fatty-acyltransferase 1 [Glycine max]
novel-m0215-3p	Glyma.16G135700	Chr16	+	29300673	29331004	29335	exon_intron	PREDICTED: disease resistance protein RPP4-like isoform X2 [Glycine max]
novel-m0215-3p	Glyma.16G136200	Chr16	-	29303703	29351584	47001	exon_intron	PREDICTED: protein SUPPRESSOR OF npr1-1, CONSTITUTIVE 1-like [Glycine max]
novel-m0219-5p	Glyma.13G190400	Chr13	+	30356491	30427701	70808	exon_intron	NBS-LRR type disease resistance protein RPG1-B [Glycine max]
novel-m0219-5p	Glyma.13G190400	Chr13	+	30356709	30427920	70809	exon_intron	NBS-LRR type disease resistance protein RPG1-B [Glycine max]
novel-m0224-3p	Glyma.19G115300	Chr19	-	37044443	37080382	35940	antisense	PREDICTED: protein RRP6-like 2 [Glycine max]
novel-m0224-3p	Glyma.19G115600	Chr19	-	37046892	37082599	35708	antisense	PREDICTED: protein RRP6-like 2 [Glycine max]
novel-m0230-5p	Glyma.06G311000	Chr06	+	49962523	49971374	8852	antisense	PREDICTED: cytochrome P450 78A5-like [Glycine max]
novel-m0230-5p	Glyma.07G063800	Chr07	+	5643731	5717210	72743	exon_intron	Disease resistance protein RPS5 [Glycine soja]
novel-m0244-3p	Glyma.16G135700	Chr16	+	29300673	29331004	29335	exon_intron	PREDICTED: disease resistance protein RPP4-like isoform X2 [Glycine max]
novel-m0244-3p	Glyma.16G136200	Chr16	-	29303703	29351584	47001	exon_intron	PREDICTED: protein SUPPRESSOR OF npr1-1, CONSTITUTIVE 1-like [Glycine max]
novel-m0245-3p	Glyma.02G028200	Chr02	-	2556793	2604302	47510	antisense	matrix metalloproteinase precursor [Glycine max]
novel-m0245-3p	Glyma.02G028400	Chr02	-	2576846	2604302	27457	antisense	PREDICTED: metalloendoproteinase 5-MMP-like [Glycine max]
novel-m0245-3p	Glyma.02G028700	Chr02	-	2577288	2611074	33787	antisense	PREDICTED: metalloendoproteinase 5-MMP-like [Glycine max]
novel-m0245-3p	Glyma.02G028700	Chr02	-	2577288	2615892	38605	antisense	PREDICTED: metalloendoproteinase 5-MMP-like [Glycine max]
novel-m0251-3p	NA	Chr15	+	12638363	12646695	8333	intergenic	PREDICTED: protein PHYLLO, chloroplastic isoform X3 [Glycine max]
novel-m0251-3p	Glyma.18G226500	Chr18	+	51539430	51612646	65568	exon_intron	Rpp4 candidate 1 [Glycine max]
novel-m0251-3p	Glyma.18G226500	Chr18	+	51548286	51612848	63984	exon_intron	Rpp4 candidate 1 [Glycine max]
novel-m0251-3p	Glyma.18G226600	Chr18	-	51550460	51624530	73462	exon_intron	Rpp4 candidate 2 [Glycine max]
novel-m0251-5p	Glyma.10G167800	Chr10	-	40202808	40225407	22600	antisense	RmlC-like cupins superfamily protein [Theobroma cacao]
novel-m0251-5p	Glyma.10G168100	Chr10	-	40202808	40240827	38020	antisense	PREDICTED: ammonium transporter 1 member 2-like [Glycine max]
novel-m0251-5p	Glyma.10G167800	Chr10	-	40202847	40225446	22600	antisense	RmlC-like cupins superfamily protein [Theobroma cacao]
novel-m0251-5p	Glyma.13G053700	Chr13	-	15098082	15110996	12915	antisense	Receptor-like protein kinase FERONIA [Glycine soja]
novel-m0251-5p	Glyma.18G088300	Chr18	-	8694186	8776551	82366	antisense	PREDICTED: probable long-chain-alcohol O-fatty-acyltransferase 1 [Glycine max]
novel-m0252-5p	Glyma.06G263900	Chr06	+	45088659	45176311	84344	exon_intron	PREDICTED: probable disease resistance protein RPP1 [Glycine max]
novel-m0252-5p	Glyma.06G264800	Chr06	+	45216075	45239881	23430	exon_intron	Bifunctional monodehydroascorbate reductase and carbonic anhydrase nectarin-3 [Glycine soja]
novel-m0252-5p	Glyma.07G038900	Chr07	-	3187234	3222608	31358	exon_intron	auxin-binding protein ABP19a-like precursor [Glycine max]
novel-m0252-5p	Glyma.07G038900	Chr07	-	3187719	3223093	31358	exon_intron	auxin-binding protein ABP19a-like precursor [Glycine max]
novel-m0253-5p	Glyma.03G043900	Chr03	+	5525724	5576839	50588	exon_intron	NB-LRR type disease resistance protein Rps1-k-2 [Glycine max]
novel-m0253-5p	Glyma.07G063000	Chr07	+	5568321	5666004	96740	exon_intron	Rpp4C1 [Medicago truncatula]
novel-m0253-5p	Glyma.07G063800	Chr07	+	5643731	5717210	72743	exon_intron	Disease resistance protein RPS5 [Glycine soja]
novel-m0253-5p	Glyma.13G054400	Chr13	+	15155238	15167106	11869	antisense	FERONIA receptor-like kinase precursor [Glycine max]
novel-m0257-5p	Glyma.06G263900	Chr06	+	45088659	45176311	84344	exon_intron	PREDICTED: probable disease resistance protein RPP1 [Glycine max]
novel-m0257-5p	Glyma.06G263500	Chr06	-	45090051	45142436	52386	antisense	PREDICTED: organic cation/carnitine transporter 4-like [Glycine max]
novel-m0257-5p	Glyma.06G263900	Chr06	-	45090051	45168515	78465	antisense	PREDICTED: probable disease resistance protein RPP1 [Glycine max]
novel-m0257-5p	Glyma.06G264800	Chr06	-	45178962	45234726	55765	antisense	Bifunctional monodehydroascorbate reductase and carbonic anhydrase nectarin-3 [Glycine soja]
novel-m0257-5p	Glyma.15G246800	Chr15	-	46896807	46974363	74259	exon_intron	TMV resistance protein N [Glycine soja]
novel-m0259-3p	Glyma.16G135700	Chr16	+	29300673	29331004	29335	exon_intron	PREDICTED: disease resistance protein RPP4-like isoform X2 [Glycine max]
novel-m0259-3p	Glyma.16G136200	Chr16	-	29303703	29351584	47001	exon_intron	PREDICTED: protein SUPPRESSOR OF npr1-1, CONSTITUTIVE 1-like [Glycine max]
novel-m0261-3p	Glyma.08G341200	Chr08	-	45702760	45722471	18849	exon_intron	PREDICTED: metacaspase-1 [Glycine max]
novel-m0261-3p	Glyma.16G136200	Chr16	-	29303703	29351584	47001	exon_intron	PREDICTED: protein SUPPRESSOR OF npr1-1, CONSTITUTIVE 1-like [Glycine max]
novel-m0262-5p	Glyma.07G140200	Chr07	+	16596435	16641976	44589	exon_intron	tau class glutathione S-transferase [Glycine max]
novel-m0262-5p	Glyma.07G140400	Chr07	+	16596435	16662968	65962	exon_intron	tau class glutathione S-transferase [Glycine max]
novel-m0262-5p	Glyma.13G054400	Chr13	+	15155238	15167106	11869	antisense	FERONIA receptor-like kinase precursor [Glycine max]
novel-m0265-3p	Glyma.06G263500	Chr06	-	45090051	45142436	52386	antisense	PREDICTED: organic cation/carnitine transporter 4-like [Glycine max]
novel-m0265-3p	Glyma.06G263900	Chr06	-	45090051	45168515	78465	antisense	PREDICTED: probable disease resistance protein RPP1 [Glycine max]
novel-m0265-3p	Glyma.19G191800	Chr19	+	44904333	44916913	9249	exon_intron	PREDICTED: serine/threonine-protein kinase CTR1-like isoform X1 [Glycine max]
novel-m0274-5p	Glyma.08G321400	Chr08	-	44022160	44046558	24399	antisense	G-type lectin S-receptor-like serine/threonine-protein kinase B120 [Glycine soja]
novel-m0274-5p	Glyma.08G321400	Chr08	-	44022419	44040779	18361	antisense	G-type lectin S-receptor-like serine/threonine-protein kinase B120 [Glycine soja]
novel-m0274-5p	Glyma.08G321400	Chr08	-	44022529	44046927	24399	antisense	G-type lectin S-receptor-like serine/threonine-protein kinase B120 [Glycine soja]
novel-m0274-5p	Glyma.16G135700	Chr16	+	29300673	29331004	29335	exon_intron	PREDICTED: disease resistance protein RPP4-like isoform X2 [Glycine max]
novel-m0277-3p	Glyma.18G226600	Chr18	-	51550460	51624530	73462	exon_intron	Rpp4 candidate 2 [Glycine max]
novel-m0277-5p	NA	Chr15	+	12638363	12646695	8333	intergenic	PREDICTED: protein PHYLLO, chloroplastic isoform X3 [Glycine max]
novel-m0277-5p	Glyma.18G226500	Chr18	+	51483827	51534558	27843	exon_intron	Rpp4 candidate 1 [Glycine max]
novel-m0277-5p	Glyma.18G226500	Chr18	+	51487305	51536356	25892	exon_intron	Rpp4 candidate 1 [Glycine max]
novel-m0277-5p	Glyma.18G226500	Chr18	+	51493469	51539631	21312	exon_intron	Rpp4 candidate 1 [Glycine max]
novel-m0279-5p	Glyma.02G028200	Chr02	-	2556793	2604302	47510	antisense	matrix metalloproteinase precursor [Glycine max]
novel-m0279-5p	Glyma.02G028400	Chr02	-	2576846	2604302	27457	antisense	PREDICTED: metalloendoproteinase 5-MMP-like [Glycine max]
novel-m0279-5p	Glyma.02G028700	Chr02	-	2577288	2611074	33787	antisense	PREDICTED: metalloendoproteinase 5-MMP-like [Glycine max]
novel-m0279-5p	Glyma.02G028700	Chr02	-	2577288	2615892	38605	antisense	PREDICTED: metalloendoproteinase 5-MMP-like [Glycine max]
novel-m0280-3p	Glyma.03G043900	Chr03	+	5508940	5574609	65142	exon_intron	NB-LRR type disease resistance protein Rps1-k-2 [Glycine max]
novel-m0280-3p	Glyma.03G043900	Chr03	+	5525724	5576839	50588	exon_intron	NB-LRR type disease resistance protein Rps1-k-2 [Glycine max]
novel-m0280-3p	Glyma.08G341200	Chr08	-	45702760	45722471	18849	exon_intron	PREDICTED: metacaspase-1 [Glycine max]
novel-m0280-3p	Glyma.16G136900	Chr16	-	29373746	29421203	44441	exon_intron	helicase-like protein [Arabidopsis thaliana]
novel-m0280-3p	Glyma.16G136900	Chr16	-	29395792	29418542	19734	exon_intron	helicase-like protein [Arabidopsis thaliana]
novel-m0285-3p	Glyma.03G038900	Chr03	-	4790878	4852398	60051	exon_intron	NB-LRR type disease resistance protein Rps1-k-2 [Glycine max]
novel-m0285-3p	Glyma.03G038900	Chr03	-	4793206	4854713	60038	exon_intron	NB-LRR type disease resistance protein Rps1-k-2 [Glycine max]
novel-m0285-3p	Glyma.03G043900	Chr03	+	5508940	5574609	65142	exon_intron	NB-LRR type disease resistance protein Rps1-k-2 [Glycine max]
novel-m0285-3p	Glyma.03G043900	Chr03	+	5525724	5576839	50588	exon_intron	NB-LRR type disease resistance protein Rps1-k-2 [Glycine max]
novel-m0285-3p	Glyma.18G088300	Chr18	-	8694186	8776551	82366	antisense	PREDICTED: probable long-chain-alcohol O-fatty-acyltransferase 1 [Glycine max]
novel-m0287-5p	Glyma.13G190200	Chr13	-	30356432	30406506	48249	exon_intron	disease resistance protein [Glycine max]
novel-m0287-5p	Glyma.13G190200	Chr13	-	30356432	30427642	69385	exon_intron	disease resistance protein [Glycine max]
novel-m0290-5p	Glyma.07G140400	Chr07	+	16596435	16662968	65962	exon_intron	tau class glutathione S-transferase [Glycine max]
novel-m0290-5p	Glyma.15G246800	Chr15	-	46896807	46974363	74259	exon_intron	TMV resistance protein N [Glycine soja]
novel-m0293-5p	Glyma.18G204400	Chr18	-	48742885	48777172	34288	antisense	LRR receptor-like serine/threonine-protein kinase GSO1 [Glycine soja]
novel-m0301-5p	Glyma.06G263900	Chr06	+	45088659	45176311	84344	exon_intron	PREDICTED: probable disease resistance protein RPP1 [Glycine max]
novel-m0301-5p	Glyma.06G263500	Chr06	-	45090051	45142436	52386	antisense	PREDICTED: organic cation/carnitine transporter 4-like [Glycine max]
novel-m0301-5p	Glyma.06G263900	Chr06	-	45090051	45168515	78465	antisense	PREDICTED: probable disease resistance protein RPP1 [Glycine max]
novel-m0301-5p	Glyma.06G264800	Chr06	-	45178962	45234726	55765	antisense	Bifunctional monodehydroascorbate reductase and carbonic anhydrase nectarin-3 [Glycine soja]
novel-m0301-5p	Glyma.07G140400	Chr07	+	16596435	16662968	65962	exon_intron	tau class glutathione S-transferase [Glycine max]
novel-m0301-5p	Glyma.15G246800	Chr15	-	46896807	46974363	74259	exon_intron	TMV resistance protein N [Glycine soja]
novel-m0301-5p	Glyma.16G069500	Chr16	-	6948418	6989478	41061	antisense	PREDICTED: ribosomal RNA-processing protein 8-like isoform X2 [Glycine max]
novel-m0301-5p	Glyma.16G135700	Chr16	+	29300673	29331004	29335	exon_intron	PREDICTED: disease resistance protein RPP4-like isoform X2 [Glycine max]
novel-m0301-5p	Glyma.16G136200	Chr16	-	29303703	29351584	47001	exon_intron	PREDICTED: protein SUPPRESSOR OF npr1-1, CONSTITUTIVE 1-like [Glycine max]
novel-m0303-3p	Glyma.07G140200	Chr07	+	16596435	16641976	44589	exon_intron	tau class glutathione S-transferase [Glycine max]
novel-m0303-3p	Glyma.07G140400	Chr07	+	16596435	16662968	65962	exon_intron	tau class glutathione S-transferase [Glycine max]
novel-m0303-3p	Glyma.13G190200	Chr13	-	30356432	30406506	48249	exon_intron	disease resistance protein [Glycine max]
novel-m0303-3p	Glyma.13G190200	Chr13	-	30356432	30427642	69385	exon_intron	disease resistance protein [Glycine max]
novel-m0303-3p	Glyma.15G246800	Chr15	-	46896807	46974363	74259	exon_intron	TMV resistance protein N [Glycine soja]
novel-m0305-5p	Glyma.06G261500	Chr06	-	44787892	44831467	43310	exon_intron	TIR-NBS-LRR type disease resistance protein [Glycine max]
novel-m0308-5p	Glyma.07G094700	Chr07	-	8810565	8844086	33522	antisense	Retrovirus-related Pol polyprotein from transposon TNT 1-94 [Cajanus cajan]
novel-m0311-5p	Glyma.03G043900	Chr03	+	5508940	5574609	65142	exon_intron	NB-LRR type disease resistance protein Rps1-k-2 [Glycine max]
novel-m0311-5p	Glyma.03G043900	Chr03	+	5525724	5576839	50588	exon_intron	NB-LRR type disease resistance protein Rps1-k-2 [Glycine max]
novel-m0315-3p	Glyma.08G341200	Chr08	-	45702760	45722471	18849	exon_intron	PREDICTED: metacaspase-1 [Glycine max]
novel-m0315-3p	Glyma.16G136200	Chr16	-	29303703	29351584	47001	exon_intron	PREDICTED: protein SUPPRESSOR OF npr1-1, CONSTITUTIVE 1-like [Glycine max]
novel-m0319-3p	Glyma.15G246800	Chr15	-	46896807	46974363	74259	exon_intron	TMV resistance protein N [Glycine soja]
novel-m0319-3p	Glyma.16G161100	Chr16	-	32031368	32044556	13121	exon_intron	PREDICTED: DEAD-box ATP-dependent RNA helicase 39-like [Glycine max]
novel-m0319-3p	Glyma.18G088300	Chr18	-	8694186	8776551	82366	antisense	PREDICTED: probable long-chain-alcohol O-fatty-acyltransferase 1 [Glycine max]
novel-m0320-3p	Glyma.08G296000	Chr08	+	41145645	41174361	24221	exon_intron	BnaA04g15120D [Brassica napus]
novel-m0321-3p	Glyma.06G263900	Chr06	+	45088659	45176311	84344	exon_intron	PREDICTED: probable disease resistance protein RPP1 [Glycine max]
novel-m0321-3p	NA	Chr15	+	12638363	12646695	8333	intergenic	PREDICTED: protein PHYLLO, chloroplastic isoform X3 [Glycine max]
novel-m0321-3p	Glyma.15G246800	Chr15	-	46896807	46974363	74259	exon_intron	TMV resistance protein N [Glycine soja]
novel-m0327-5p	Glyma.06G263900	Chr06	-	45090051	45168515	78465	antisense	PREDICTED: probable disease resistance protein RPP1 [Glycine max]
novel-m0327-5p	Glyma.08G321200	Chr08	+	44021047	44039006	17361	exon_intron	PREDICTED: protein ASPARTIC PROTEASE IN GUARD CELL 2 [Glycine max]
novel-m0331-3p	Glyma.15G011900	Chr15	+	915624	937151	19770	exon_intron	PREDICTED: pleiotropic drug resistance protein 1-like isoform X1 [Glycine max]
novel-m0334-5p	Glyma.18G093600	Chr18	-	9492891	9585804	92914	antisense	PREDICTED: disease resistance protein RPM1-like [Glycine max]
novel-m0348-5p	Glyma.03G043900	Chr03	+	5508940	5574609	65142	exon_intron	NB-LRR type disease resistance protein Rps1-k-2 [Glycine max]
novel-m0348-5p	Glyma.03G043900	Chr03	+	5525724	5576839	50588	exon_intron	NB-LRR type disease resistance protein Rps1-k-2 [Glycine max]
novel-m0350-5p	Glyma.08G321400	Chr08	-	44022160	44046558	24399	antisense	G-type lectin S-receptor-like serine/threonine-protein kinase B120 [Glycine soja]
novel-m0350-5p	Glyma.08G321400	Chr08	-	44022419	44040779	18361	antisense	G-type lectin S-receptor-like serine/threonine-protein kinase B120 [Glycine soja]
novel-m0350-5p	Glyma.08G321400	Chr08	-	44022529	44046927	24399	antisense	G-type lectin S-receptor-like serine/threonine-protein kinase B120 [Glycine soja]
novel-m0350-5p	Glyma.16G135700	Chr16	+	29300673	29331004	29335	exon_intron	PREDICTED: disease resistance protein RPP4-like isoform X2 [Glycine max]
novel-m0352-3p	Glyma.08G296000	Chr08	+	41145645	41174361	24221	exon_intron	BnaA04g15120D [Brassica napus]
novel-m0363-5p	Glyma.18G204400	Chr18	-	48742885	48777172	34288	antisense	LRR receptor-like serine/threonine-protein kinase GSO1 [Glycine soja]
novel-m0372-5p	Glyma.03G043900	Chr03	+	5508940	5574609	65142	exon_intron	NB-LRR type disease resistance protein Rps1-k-2 [Glycine max]
novel-m0372-5p	Glyma.03G043900	Chr03	+	5525724	5576839	50588	exon_intron	NB-LRR type disease resistance protein Rps1-k-2 [Glycine max]
novel-m0381-5p	Glyma.07G140200	Chr07	+	16596435	16641976	44589	exon_intron	tau class glutathione S-transferase [Glycine max]
novel-m0381-5p	Glyma.07G140400	Chr07	+	16596435	16662968	65962	exon_intron	tau class glutathione S-transferase [Glycine max]
novel-m0381-5p	Glyma.13G190200	Chr13	-	30356432	30406506	48249	exon_intron	disease resistance protein [Glycine max]
novel-m0381-5p	Glyma.13G190200	Chr13	-	30356432	30427642	69385	exon_intron	disease resistance protein [Glycine max]
novel-m0381-5p	Glyma.15G246800	Chr15	-	46896807	46974363	74259	exon_intron	TMV resistance protein N [Glycine soja]
novel-m0392-3p	Glyma.07G072700	Chr07	+	6613053	6636645	19153	exon_intron	PREDICTED: O-glucosyltransferase rumi homolog isoform X2 [Glycine max]
novel-m0392-5p	Glyma.07G072700	Chr07	+	6613053	6636645	19153	exon_intron	PREDICTED: O-glucosyltransferase rumi homolog isoform X2 [Glycine max]
novel-m0392-5p	Glyma.07G140200	Chr07	+	16596435	16641976	44589	exon_intron	tau class glutathione S-transferase [Glycine max]
novel-m0392-5p	Glyma.07G140400	Chr07	+	16596435	16662968	65962	exon_intron	tau class glutathione S-transferase [Glycine max]
novel-m0392-5p	Glyma.18G226600	Chr18	-	51550460	51624530	73462	exon_intron	Rpp4 candidate 2 [Glycine max]
novel-m0399-3p	Glyma.08G296000	Chr08	+	41145645	41174361	24221	exon_intron	BnaA04g15120D [Brassica napus]
novel-m0402-3p	Glyma.07G063000	Chr07	+	5568321	5666004	96740	exon_intron	Rpp4C1 [Medicago truncatula]
novel-m0409-5p	Glyma.15G246800	Chr15	-	46896807	46974363	74259	exon_intron	TMV resistance protein N [Glycine soja]
novel-m0410-3p	Glyma.16G136200	Chr16	-	29303703	29351584	47001	exon_intron	PREDICTED: protein SUPPRESSOR OF npr1-1, CONSTITUTIVE 1-like [Glycine max]
novel-m0413-3p	Glyma.08G296000	Chr08	+	41145645	41174361	24221	exon_intron	BnaA04g15120D [Brassica napus]
novel-m0415-5p	Glyma.06G259400	Chr06	-	44435656	44466794	30578	exon_intron	TIR-NBS-LRR type disease resistance protein [Glycine max]
novel-m0415-5p	Glyma.06G261500	Chr06	-	44787892	44831467	43310	exon_intron	TIR-NBS-LRR type disease resistance protein [Glycine max]
novel-m0416-3p	Glyma.03G043900	Chr03	+	5508940	5574609	65142	exon_intron	NB-LRR type disease resistance protein Rps1-k-2 [Glycine max]
novel-m0416-3p	Glyma.03G043900	Chr03	+	5525724	5576839	50588	exon_intron	NB-LRR type disease resistance protein Rps1-k-2 [Glycine max]
novel-m0416-3p	Glyma.06G259400	Chr06	-	44435656	44466794	30578	exon_intron	TIR-NBS-LRR type disease resistance protein [Glycine max]
novel-m0416-3p	Glyma.06G261500	Chr06	-	44787892	44831467	43310	exon_intron	TIR-NBS-LRR type disease resistance protein [Glycine max]
novel-m0431-3p	Glyma.02G028200	Chr02	-	2556793	2604302	47510	antisense	matrix metalloproteinase precursor [Glycine max]
novel-m0431-3p	Glyma.02G028400	Chr02	-	2576846	2604302	27457	antisense	PREDICTED: metalloendoproteinase 5-MMP-like [Glycine max]
novel-m0431-3p	Glyma.02G028700	Chr02	-	2577288	2611074	33787	antisense	PREDICTED: metalloendoproteinase 5-MMP-like [Glycine max]
novel-m0431-3p	Glyma.02G028700	Chr02	-	2577288	2615892	38605	antisense	PREDICTED: metalloendoproteinase 5-MMP-like [Glycine max]
novel-m0431-3p	Glyma.12G195500	Chr12	+	35691125	35698590	6946	exon_intron	polyubiquitin-like protein [Medicago truncatula]
novel-m0431-3p	Glyma.12G195600	Chr12	+	35692184	35699358	6946	exon_intron	PREDICTED: peroxidase 3 [Glycine max]
novel-m0431-3p	Glyma.13G190200	Chr13	-	30356432	30406506	48249	exon_intron	disease resistance protein [Glycine max]
novel-m0431-3p	Glyma.13G190200	Chr13	-	30356432	30427642	69385	exon_intron	disease resistance protein [Glycine max]
novel-m0431-3p	Glyma.13G190400	Chr13	+	30356491	30403574	47084	exon_intron	NBS-LRR type disease resistance protein RPG1-B [Glycine max]
novel-m0431-3p	Glyma.13G190400	Chr13	+	30356491	30427701	70808	exon_intron	NBS-LRR type disease resistance protein RPG1-B [Glycine max]
novel-m0431-3p	Glyma.13G190400	Chr13	+	30356608	30403691	47084	exon_intron	NBS-LRR type disease resistance protein RPG1-B [Glycine max]
novel-m0431-3p	Glyma.13G190400	Chr13	+	30356608	30406682	50075	exon_intron	NBS-LRR type disease resistance protein RPG1-B [Glycine max]
novel-m0431-3p	Glyma.13G190400	Chr13	+	30356709	30427920	70809	exon_intron	NBS-LRR type disease resistance protein RPG1-B [Glycine max]
novel-m0431-3p	Glyma.17G030300	Chr17	+	2216680	2223000	6193	exon_intron	stress-induced protein SAM22 [Glycine max]
novel-m0438-3p	Glyma.02G028200	Chr02	-	2556793	2604302	47510	antisense	matrix metalloproteinase precursor [Glycine max]
novel-m0438-3p	Glyma.02G028400	Chr02	-	2576846	2604302	27457	antisense	PREDICTED: metalloendoproteinase 5-MMP-like [Glycine max]
novel-m0438-3p	Glyma.02G028700	Chr02	-	2577288	2611074	33787	antisense	PREDICTED: metalloendoproteinase 5-MMP-like [Glycine max]
novel-m0438-3p	Glyma.02G028700	Chr02	-	2577288	2615892	38605	antisense	PREDICTED: metalloendoproteinase 5-MMP-like [Glycine max]
novel-m0439-5p	Glyma.03G043900	Chr03	+	5508940	5574609	65142	exon_intron	NB-LRR type disease resistance protein Rps1-k-2 [Glycine max]
novel-m0439-5p	Glyma.03G043900	Chr03	+	5525724	5576839	50588	exon_intron	NB-LRR type disease resistance protein Rps1-k-2 [Glycine max]
novel-m0449-3p	Glyma.08G296000	Chr08	+	41145645	41174361	24221	exon_intron	BnaA04g15120D [Brassica napus]
novel-m0450-5p	Glyma.18G270100	Chr18	-	55346757	55369681	22925	exon_intron	PREDICTED: receptor-like protein kinase FERONIA [Glycine max]
novel-m0452-5p	Glyma.03G043900	Chr03	+	5508940	5574609	65142	exon_intron	NB-LRR type disease resistance protein Rps1-k-2 [Glycine max]
novel-m0452-5p	Glyma.03G043900	Chr03	+	5525724	5576839	50588	exon_intron	NB-LRR type disease resistance protein Rps1-k-2 [Glycine max]
novel-m0457-5p	Glyma.15G246800	Chr15	-	46896807	46974363	74259	exon_intron	TMV resistance protein N [Glycine soja]
novel-m0457-5p	Glyma.16G161100	Chr16	-	32031368	32044556	13121	exon_intron	PREDICTED: DEAD-box ATP-dependent RNA helicase 39-like [Glycine max]
novel-m0457-5p	Glyma.18G088300	Chr18	-	8694186	8776551	82366	antisense	PREDICTED: probable long-chain-alcohol O-fatty-acyltransferase 1 [Glycine max]
novel-m0458-3p	Glyma.03G043900	Chr03	+	5508940	5574609	65142	exon_intron	NB-LRR type disease resistance protein Rps1-k-2 [Glycine max]
novel-m0458-3p	Glyma.03G043900	Chr03	+	5525724	5576839	50588	exon_intron	NB-LRR type disease resistance protein Rps1-k-2 [Glycine max]
novel-m0458-3p	Glyma.15G246800	Chr15	-	46896807	46974363	74259	exon_intron	TMV resistance protein N [Glycine soja]
novel-m0459-5p	Glyma.06G263900	Chr06	+	45088659	45176311	84344	exon_intron	PREDICTED: probable disease resistance protein RPP1 [Glycine max]
novel-m0459-5p	Glyma.06G264800	Chr06	+	45216075	45239881	23430	exon_intron	Bifunctional monodehydroascorbate reductase and carbonic anhydrase nectarin-3 [Glycine soja]
novel-m0459-5p	Glyma.07G072700	Chr07	+	6613053	6636645	19153	exon_intron	PREDICTED: O-glucosyltransferase rumi homolog isoform X2 [Glycine max]
novel-m0460-3p	Glyma.18G226500	Chr18	+	51531819	51599599	57984	exon_intron	Rpp4 candidate 1 [Glycine max]
novel-m0460-3p	Glyma.18G226500	Chr18	+	51537937	51604131	58435	exon_intron	Rpp4 candidate 1 [Glycine max]
novel-m0460-3p	Glyma.18G226500	Chr18	+	51539430	51612646	65568	exon_intron	Rpp4 candidate 1 [Glycine max]
novel-m0460-3p	Glyma.18G226500	Chr18	+	51548286	51612848	63984	exon_intron	Rpp4 candidate 1 [Glycine max]
novel-m0461-3p	Glyma.06G259400	Chr06	-	44435656	44466794	30578	exon_intron	TIR-NBS-LRR type disease resistance protein [Glycine max]
novel-m0461-3p	Glyma.06G261500	Chr06	-	44787892	44831467	43310	exon_intron	TIR-NBS-LRR type disease resistance protein [Glycine max]
novel-m0461-3p	Glyma.06G263900	Chr06	+	45088659	45176311	84344	exon_intron	PREDICTED: probable disease resistance protein RPP1 [Glycine max]
novel-m0461-3p	Glyma.06G264800	Chr06	+	45216075	45239881	23430	exon_intron	Bifunctional monodehydroascorbate reductase and carbonic anhydrase nectarin-3 [Glycine soja]
novel-m0465-5p	Glyma.13G190200	Chr13	-	30356432	30406506	48249	exon_intron	disease resistance protein [Glycine max]
novel-m0465-5p	Glyma.13G190200	Chr13	-	30356432	30427642	69385	exon_intron	disease resistance protein [Glycine max]
novel-m0480-5p	Glyma.06G261500	Chr06	-	44787892	44831467	43310	exon_intron	TIR-NBS-LRR type disease resistance protein [Glycine max]
novel-m0480-5p	Glyma.16G069700	Chr16	+	6949851	6981493	30851	exon_intron	PREDICTED: ribosomal RNA-processing protein 8-like isoform X2 [Glycine max]
novel-m0480-5p	Glyma.16G069700	Chr16	+	6949851	6990907	40265	exon_intron	PREDICTED: ribosomal RNA-processing protein 8-like isoform X2 [Glycine max]
novel-m0481-5p	Glyma.18G093600	Chr18	-	9492891	9585804	92914	antisense	PREDICTED: disease resistance protein RPM1-like [Glycine max]
novel-m0482-3p	Glyma.06G311000	Chr06	+	49962523	49971374	8852	antisense	PREDICTED: cytochrome P450 78A5-like [Glycine max]
novel-m0484-5p	Glyma.16G210800	Chr16	+	36973378	36987029	12991	exon_intron	Methyltransferase-like protein 21D [Glycine soja]
novel-m0486-3p	Glyma.02G028700	Chr02	+	2605022	2626078	12097	exon_intron	PREDICTED: metalloendoproteinase 5-MMP-like [Glycine max]
novel-m0486-3p	Glyma.07G140400	Chr07	+	16596435	16662968	65962	exon_intron	tau class glutathione S-transferase [Glycine max]
novel-m0486-3p	Glyma.13G117700	Chr13	-	23083027	23087950	4529	exon_intron	PREDICTED: probable WRKY transcription factor 47 [Glycine max]
novel-m0486-3p	Glyma.13G117900	Chr13	-	23083886	23088125	4240	exon_intron	hypothetical protein GLYMA_13G117800 [Glycine max]
novel-m0486-3p	Glyma.13G117900	Chr13	-	23083886	23088353	4468	exon_intron	hypothetical protein GLYMA_13G117800 [Glycine max]
novel-m0486-3p	Glyma.13G117900	Chr13	-	23084329	23088395	4067	exon_intron	hypothetical protein GLYMA_13G117800 [Glycine max]
novel-m0486-3p	Glyma.13G117900	Chr13	-	23084329	23088401	4073	exon_intron	hypothetical protein GLYMA_13G117800 [Glycine max]
novel-m0487-5p	Glyma.02G028200	Chr02	-	2556793	2604302	47510	antisense	matrix metalloproteinase precursor [Glycine max]
novel-m0487-5p	Glyma.02G028400	Chr02	-	2576846	2604302	27457	antisense	PREDICTED: metalloendoproteinase 5-MMP-like [Glycine max]
novel-m0487-5p	Glyma.02G028700	Chr02	-	2577288	2611074	33787	antisense	PREDICTED: metalloendoproteinase 5-MMP-like [Glycine max]
novel-m0487-5p	Glyma.02G028700	Chr02	-	2577288	2615892	38605	antisense	PREDICTED: metalloendoproteinase 5-MMP-like [Glycine max]
novel-m0487-5p	Glyma.12G195500	Chr12	+	35691125	35698590	6946	exon_intron	polyubiquitin-like protein [Medicago truncatula]
novel-m0487-5p	Glyma.12G195600	Chr12	+	35692184	35699358	6946	exon_intron	PREDICTED: peroxidase 3 [Glycine max]
novel-m0487-5p	Glyma.13G190200	Chr13	-	30356432	30406506	48249	exon_intron	disease resistance protein [Glycine max]
novel-m0487-5p	Glyma.13G190200	Chr13	-	30356432	30427642	69385	exon_intron	disease resistance protein [Glycine max]
novel-m0487-5p	Glyma.13G190400	Chr13	+	30356491	30403574	47084	exon_intron	NBS-LRR type disease resistance protein RPG1-B [Glycine max]
novel-m0487-5p	Glyma.13G190400	Chr13	+	30356491	30427701	70808	exon_intron	NBS-LRR type disease resistance protein RPG1-B [Glycine max]
novel-m0487-5p	Glyma.13G190400	Chr13	+	30356608	30403691	47084	exon_intron	NBS-LRR type disease resistance protein RPG1-B [Glycine max]
novel-m0487-5p	Glyma.13G190400	Chr13	+	30356608	30406682	50075	exon_intron	NBS-LRR type disease resistance protein RPG1-B [Glycine max]
novel-m0487-5p	Glyma.13G190400	Chr13	+	30356709	30427920	70809	exon_intron	NBS-LRR type disease resistance protein RPG1-B [Glycine max]
novel-m0487-5p	Glyma.17G030300	Chr17	+	2216680	2223000	6193	exon_intron	stress-induced protein SAM22 [Glycine max]
novel-m0488-3p	Glyma.16G135700	Chr16	+	29300673	29331004	29335	exon_intron	PREDICTED: disease resistance protein RPP4-like isoform X2 [Glycine max]
novel-m0488-3p	Glyma.16G136200	Chr16	-	29303703	29351584	47001	exon_intron	PREDICTED: protein SUPPRESSOR OF npr1-1, CONSTITUTIVE 1-like [Glycine max]
novel-m0490-3p	Glyma.06G263900	Chr06	+	45088659	45176311	84344	exon_intron	PREDICTED: probable disease resistance protein RPP1 [Glycine max]
novel-m0490-3p	NA	Chr15	+	12638363	12646695	8333	intergenic	PREDICTED: protein PHYLLO, chloroplastic isoform X3 [Glycine max]
novel-m0490-3p	Glyma.15G246800	Chr15	-	46896807	46974363	74259	exon_intron	TMV resistance protein N [Glycine soja]
novel-m0492-5p	Glyma.18G270100	Chr18	-	55346757	55369681	22925	exon_intron	PREDICTED: receptor-like protein kinase FERONIA [Glycine max]
novel-m0493-3p	Glyma.19G115300	Chr19	-	37044443	37080382	35940	antisense	PREDICTED: protein RRP6-like 2 [Glycine max]
novel-m0493-3p	Glyma.19G115600	Chr19	-	37046892	37082599	35708	antisense	PREDICTED: protein RRP6-like 2 [Glycine max]
novel-m0508-3p	Glyma.16G136200	Chr16	-	29303703	29351584	47001	exon_intron	PREDICTED: protein SUPPRESSOR OF npr1-1, CONSTITUTIVE 1-like [Glycine max]
novel-m0512-3p	Glyma.13G190200	Chr13	-	30356432	30406506	48249	exon_intron	disease resistance protein [Glycine max]
novel-m0512-3p	Glyma.13G190200	Chr13	-	30356432	30427642	69385	exon_intron	disease resistance protein [Glycine max]
novel-m0512-3p	Glyma.18G093600	Chr18	-	9492891	9585804	92914	antisense	PREDICTED: disease resistance protein RPM1-like [Glycine max]
novel-m0512-3p	Glyma.18G226500	Chr18	+	51531819	51599599	57984	exon_intron	Rpp4 candidate 1 [Glycine max]
novel-m0512-3p	Glyma.18G226500	Chr18	+	51537937	51604131	58435	exon_intron	Rpp4 candidate 1 [Glycine max]
novel-m0512-3p	Glyma.18G226500	Chr18	+	51539430	51612646	65568	exon_intron	Rpp4 candidate 1 [Glycine max]
novel-m0512-3p	Glyma.18G226500	Chr18	+	51548286	51612848	63984	exon_intron	Rpp4 candidate 1 [Glycine max]
novel-m0521-5p	Glyma.03G043900	Chr03	+	5508940	5574609	65142	exon_intron	NB-LRR type disease resistance protein Rps1-k-2 [Glycine max]
novel-m0521-5p	Glyma.03G043900	Chr03	+	5525724	5576839	50588	exon_intron	NB-LRR type disease resistance protein Rps1-k-2 [Glycine max]
novel-m0523-3p	Glyma.08G296000	Chr08	+	41145645	41174361	24221	exon_intron	BnaA04g15120D [Brassica napus]
novel-m0527-5p	Glyma.08G321200	Chr08	+	44021047	44039006	17361	exon_intron	PREDICTED: protein ASPARTIC PROTEASE IN GUARD CELL 2 [Glycine max]
novel-m0527-5p	Glyma.16G069500	Chr16	-	6948418	6957724	9307	antisense	PREDICTED: ribosomal RNA-processing protein 8-like isoform X2 [Glycine max]
novel-m0527-5p	Glyma.16G069500	Chr16	-	6948418	6989478	41061	antisense	PREDICTED: ribosomal RNA-processing protein 8-like isoform X2 [Glycine max]
novel-m0527-5p	Glyma.16G069700	Chr16	-	6950948	6960067	9120	antisense	PREDICTED: ribosomal RNA-processing protein 8-like isoform X2 [Glycine max]
novel-m0529-3p	Glyma.18G204400	Chr18	-	48742885	48777172	34288	antisense	LRR receptor-like serine/threonine-protein kinase GSO1 [Glycine soja]
novel-m0530-5p	Glyma.02G028200	Chr02	-	2556793	2604302	47510	antisense	matrix metalloproteinase precursor [Glycine max]
novel-m0530-5p	Glyma.02G028400	Chr02	-	2576846	2604302	27457	antisense	PREDICTED: metalloendoproteinase 5-MMP-like [Glycine max]
novel-m0530-5p	Glyma.02G028700	Chr02	-	2577288	2611074	33787	antisense	PREDICTED: metalloendoproteinase 5-MMP-like [Glycine max]
novel-m0530-5p	Glyma.02G028700	Chr02	-	2577288	2615892	38605	antisense	PREDICTED: metalloendoproteinase 5-MMP-like [Glycine max]
novel-m0530-5p	Glyma.12G195500	Chr12	+	35691125	35698590	6946	exon_intron	polyubiquitin-like protein [Medicago truncatula]
novel-m0530-5p	Glyma.12G195600	Chr12	+	35692184	35699358	6946	exon_intron	PREDICTED: peroxidase 3 [Glycine max]
novel-m0530-5p	Glyma.13G190200	Chr13	-	30356432	30406506	48249	exon_intron	disease resistance protein [Glycine max]
novel-m0530-5p	Glyma.13G190200	Chr13	-	30356432	30427642	69385	exon_intron	disease resistance protein [Glycine max]
novel-m0530-5p	Glyma.13G190400	Chr13	+	30356491	30403574	47084	exon_intron	NBS-LRR type disease resistance protein RPG1-B [Glycine max]
novel-m0530-5p	Glyma.13G190400	Chr13	+	30356491	30427701	70808	exon_intron	NBS-LRR type disease resistance protein RPG1-B [Glycine max]
novel-m0530-5p	Glyma.13G190400	Chr13	+	30356608	30403691	47084	exon_intron	NBS-LRR type disease resistance protein RPG1-B [Glycine max]
novel-m0530-5p	Glyma.13G190400	Chr13	+	30356608	30406682	50075	exon_intron	NBS-LRR type disease resistance protein RPG1-B [Glycine max]
novel-m0530-5p	Glyma.13G190400	Chr13	+	30356709	30427920	70809	exon_intron	NBS-LRR type disease resistance protein RPG1-B [Glycine max]
novel-m0530-5p	Glyma.17G030300	Chr17	+	2216680	2223000	6193	exon_intron	stress-induced protein SAM22 [Glycine max]
novel-m0539-5p	Glyma.15G246800	Chr15	-	46896807	46974363	74259	exon_intron	TMV resistance protein N [Glycine soja]
novel-m0542-5p	Glyma.12G018300	Chr12	+	1286927	1293007	4722	exon_intron	PREDICTED: D-xylose-proton symporter-like 2 [Glycine max]
novel-m0542-5p	Glyma.12G018400	Chr12	+	1288061	1294223	4598	exon_intron	PREDICTED: probable methionine--tRNA ligase [Glycine max]
novel-m0543-5p	Glyma.03G043900	Chr03	+	5508940	5574609	65142	exon_intron	NB-LRR type disease resistance protein Rps1-k-2 [Glycine max]
novel-m0543-5p	Glyma.03G043900	Chr03	+	5525724	5576839	50588	exon_intron	NB-LRR type disease resistance protein Rps1-k-2 [Glycine max]
novel-m0543-5p	Glyma.18G088300	Chr18	-	8694186	8776551	82366	antisense	PREDICTED: probable long-chain-alcohol O-fatty-acyltransferase 1 [Glycine max]
novel-m0545-3p	Glyma.19G115300	Chr19	-	37044443	37080382	35940	antisense	PREDICTED: protein RRP6-like 2 [Glycine max]
novel-m0545-3p	Glyma.19G115600	Chr19	-	37046892	37082599	35708	antisense	PREDICTED: protein RRP6-like 2 [Glycine max]
novel-m0548-3p	Glyma.08G296000	Chr08	+	41145645	41174361	24221	exon_intron	BnaA04g15120D [Brassica napus]
novel-m0549-5p	Glyma.03G043900	Chr03	+	5508940	5574609	65142	exon_intron	NB-LRR type disease resistance protein Rps1-k-2 [Glycine max]
novel-m0549-5p	Glyma.03G043900	Chr03	+	5525724	5576839	50588	exon_intron	NB-LRR type disease resistance protein Rps1-k-2 [Glycine max]
novel-m0550-5p	Glyma.18G226600	Chr18	-	51550460	51624530	73462	exon_intron	Rpp4 candidate 2 [Glycine max]
novel-m0550-5p	Glyma.18G270100	Chr18	-	55346757	55369681	22925	exon_intron	PREDICTED: receptor-like protein kinase FERONIA [Glycine max]
novel-m0559-3p	Glyma.08G296000	Chr08	+	41145645	41174361	24221	exon_intron	BnaA04g15120D [Brassica napus]
novel-m0562-5p	Glyma.15G246800	Chr15	-	46896807	46974363	74259	exon_intron	TMV resistance protein N [Glycine soja]
novel-m0563-5p	Glyma.15G246800	Chr15	-	46896807	46974363	74259	exon_intron	TMV resistance protein N [Glycine soja]
novel-m0565-3p	Glyma.13G190400	Chr13	+	30356491	30403574	47084	exon_intron	NBS-LRR type disease resistance protein RPG1-B [Glycine max]
novel-m0565-3p	Glyma.13G190400	Chr13	+	30356491	30427701	70808	exon_intron	NBS-LRR type disease resistance protein RPG1-B [Glycine max]
novel-m0565-3p	Glyma.13G190400	Chr13	+	30356608	30403691	47084	exon_intron	NBS-LRR type disease resistance protein RPG1-B [Glycine max]
novel-m0565-3p	Glyma.13G190400	Chr13	+	30356608	30406682	50075	exon_intron	NBS-LRR type disease resistance protein RPG1-B [Glycine max]
novel-m0565-3p	Glyma.13G190400	Chr13	+	30356709	30427920	70809	exon_intron	NBS-LRR type disease resistance protein RPG1-B [Glycine max]
novel-m0566-3p	Glyma.06G261500	Chr06	-	44787892	44831467	43310	exon_intron	TIR-NBS-LRR type disease resistance protein [Glycine max]
novel-m0571-5p	Glyma.03G043900	Chr03	+	5508940	5574609	65142	exon_intron	NB-LRR type disease resistance protein Rps1-k-2 [Glycine max]
novel-m0571-5p	Glyma.03G043900	Chr03	+	5525724	5576839	50588	exon_intron	NB-LRR type disease resistance protein Rps1-k-2 [Glycine max]
novel-m0571-5p	Glyma.07G103700	Chr07	-	9969925	9985534	15610	antisense	PREDICTED: chaperone protein DnaJ [Glycine max]
novel-m0579-5p	Glyma.05G089300	Chr05	-	19649784	19650751	968	exon_intron	PREDICTED: cationic amino acid transporter 2, vacuolar-like [Glycine max]
novel-m0590-3p	Glyma.03G043900	Chr03	+	5508940	5574609	65142	exon_intron	NB-LRR type disease resistance protein Rps1-k-2 [Glycine max]
novel-m0590-3p	Glyma.03G043900	Chr03	+	5525724	5576839	50588	exon_intron	NB-LRR type disease resistance protein Rps1-k-2 [Glycine max]
novel-m0590-3p	Glyma.18G088300	Chr18	-	8694186	8776551	82366	antisense	PREDICTED: probable long-chain-alcohol O-fatty-acyltransferase 1 [Glycine max]
novel-m0592-5p	Glyma.03G043900	Chr03	+	5508940	5574609	65142	exon_intron	NB-LRR type disease resistance protein Rps1-k-2 [Glycine max]
novel-m0592-5p	Glyma.03G043900	Chr03	+	5525724	5576839	50588	exon_intron	NB-LRR type disease resistance protein Rps1-k-2 [Glycine max]
novel-m0597-5p	Glyma.03G043900	Chr03	+	5508940	5574609	65142	exon_intron	NB-LRR type disease resistance protein Rps1-k-2 [Glycine max]
novel-m0597-5p	Glyma.03G043900	Chr03	+	5525724	5576839	50588	exon_intron	NB-LRR type disease resistance protein Rps1-k-2 [Glycine max]
novel-m0598-5p	Glyma.03G043900	Chr03	+	5508940	5574609	65142	exon_intron	NB-LRR type disease resistance protein Rps1-k-2 [Glycine max]
novel-m0598-5p	Glyma.03G043900	Chr03	+	5525724	5576839	50588	exon_intron	NB-LRR type disease resistance protein Rps1-k-2 [Glycine max]
novel-m0603-5p	Glyma.03G043900	Chr03	+	5508940	5574609	65142	exon_intron	NB-LRR type disease resistance protein Rps1-k-2 [Glycine max]
novel-m0603-5p	Glyma.03G043900	Chr03	+	5525724	5576839	50588	exon_intron	NB-LRR type disease resistance protein Rps1-k-2 [Glycine max]
novel-m0604-5p	Glyma.03G043900	Chr03	+	5508940	5574609	65142	exon_intron	NB-LRR type disease resistance protein Rps1-k-2 [Glycine max]
novel-m0604-5p	Glyma.03G043900	Chr03	+	5525724	5576839	50588	exon_intron	NB-LRR type disease resistance protein Rps1-k-2 [Glycine max]
novel-m0606-5p	Glyma.15G246800	Chr15	-	46896807	46974363	74259	exon_intron	TMV resistance protein N [Glycine soja]
novel-m0609-3p	Glyma.03G038900	Chr03	-	4790878	4852398	60051	exon_intron	NB-LRR type disease resistance protein Rps1-k-2 [Glycine max]
novel-m0609-3p	Glyma.03G038900	Chr03	-	4793206	4854713	60038	exon_intron	NB-LRR type disease resistance protein Rps1-k-2 [Glycine max]
novel-m0609-3p	Glyma.03G043900	Chr03	+	5508940	5574609	65142	exon_intron	NB-LRR type disease resistance protein Rps1-k-2 [Glycine max]
novel-m0609-3p	Glyma.03G043900	Chr03	+	5525724	5576839	50588	exon_intron	NB-LRR type disease resistance protein Rps1-k-2 [Glycine max]
novel-m0609-3p	Glyma.18G088300	Chr18	-	8694186	8776551	82366	antisense	PREDICTED: probable long-chain-alcohol O-fatty-acyltransferase 1 [Glycine max]
novel-m0614-5p	Glyma.02G028200	Chr02	-	2556793	2604302	47510	antisense	matrix metalloproteinase precursor [Glycine max]
novel-m0614-5p	Glyma.02G028400	Chr02	-	2576846	2604302	27457	antisense	PREDICTED: metalloendoproteinase 5-MMP-like [Glycine max]
novel-m0614-5p	Glyma.02G028700	Chr02	-	2577288	2611074	33787	antisense	PREDICTED: metalloendoproteinase 5-MMP-like [Glycine max]
novel-m0614-5p	Glyma.02G028700	Chr02	-	2577288	2615892	38605	antisense	PREDICTED: metalloendoproteinase 5-MMP-like [Glycine max]
novel-m0614-5p	Glyma.12G195500	Chr12	+	35691125	35698590	6946	exon_intron	polyubiquitin-like protein [Medicago truncatula]
novel-m0614-5p	Glyma.12G195600	Chr12	+	35692184	35699358	6946	exon_intron	PREDICTED: peroxidase 3 [Glycine max]
novel-m0614-5p	Glyma.13G190200	Chr13	-	30356432	30406506	48249	exon_intron	disease resistance protein [Glycine max]
novel-m0614-5p	Glyma.13G190200	Chr13	-	30356432	30427642	69385	exon_intron	disease resistance protein [Glycine max]
novel-m0614-5p	Glyma.13G190400	Chr13	+	30356491	30403574	47084	exon_intron	NBS-LRR type disease resistance protein RPG1-B [Glycine max]
novel-m0614-5p	Glyma.13G190400	Chr13	+	30356491	30427701	70808	exon_intron	NBS-LRR type disease resistance protein RPG1-B [Glycine max]
novel-m0614-5p	Glyma.13G190400	Chr13	+	30356608	30403691	47084	exon_intron	NBS-LRR type disease resistance protein RPG1-B [Glycine max]
novel-m0614-5p	Glyma.13G190400	Chr13	+	30356608	30406682	50075	exon_intron	NBS-LRR type disease resistance protein RPG1-B [Glycine max]
novel-m0614-5p	Glyma.13G190400	Chr13	+	30356709	30427920	70809	exon_intron	NBS-LRR type disease resistance protein RPG1-B [Glycine max]
novel-m0614-5p	Glyma.17G030300	Chr17	+	2216680	2223000	6193	exon_intron	stress-induced protein SAM22 [Glycine max]
novel-m0615-3p	Glyma.16G136200	Chr16	-	29303703	29351584	47001	exon_intron	PREDICTED: protein SUPPRESSOR OF npr1-1, CONSTITUTIVE 1-like [Glycine max]
novel-m0615-3p	Glyma.16G136900	Chr16	-	29373746	29421203	44441	exon_intron	helicase-like protein [Arabidopsis thaliana]
novel-m0619-3p	Glyma.07G140200	Chr07	+	16596435	16641976	44589	exon_intron	tau class glutathione S-transferase [Glycine max]
novel-m0619-3p	Glyma.07G140400	Chr07	+	16596435	16662968	65962	exon_intron	tau class glutathione S-transferase [Glycine max]
novel-m0619-3p	Glyma.15G246800	Chr15	-	46896807	46974363	74259	exon_intron	TMV resistance protein N [Glycine soja]
novel-m0620-3p	Glyma.06G264800	Chr06	-	45178962	45234726	55765	antisense	Bifunctional monodehydroascorbate reductase and carbonic anhydrase nectarin-3 [Glycine soja]
novel-m0620-3p	Glyma.15G246800	Chr15	-	46896807	46974363	74259	exon_intron	TMV resistance protein N [Glycine soja]
novel-m0620-3p	Glyma.16G161100	Chr16	-	32031368	32044556	13121	exon_intron	PREDICTED: DEAD-box ATP-dependent RNA helicase 39-like [Glycine max]
novel-m0620-3p	Glyma.18G226500	Chr18	+	51531819	51599599	57984	exon_intron	Rpp4 candidate 1 [Glycine max]
novel-m0620-3p	Glyma.18G226500	Chr18	+	51537937	51604131	58435	exon_intron	Rpp4 candidate 1 [Glycine max]
novel-m0620-3p	Glyma.18G226500	Chr18	+	51539430	51612646	65568	exon_intron	Rpp4 candidate 1 [Glycine max]
novel-m0620-3p	Glyma.18G226500	Chr18	+	51548286	51612848	63984	exon_intron	Rpp4 candidate 1 [Glycine max]
novel-m0622-3p	Glyma.18G226600	Chr18	-	51550460	51624530	73462	exon_intron	Rpp4 candidate 2 [Glycine max]
novel-m0627-3p	Glyma.15G246800	Chr15	-	46896807	46974363	74259	exon_intron	TMV resistance protein N [Glycine soja]
novel-m0631-5p	Glyma.16G136200	Chr16	-	29303703	29351584	47001	exon_intron	PREDICTED: protein SUPPRESSOR OF npr1-1, CONSTITUTIVE 1-like [Glycine max]
novel-m0632-3p	Glyma.05G052600	Chr05	-	4688052	4718338	16631	exon_intron	PREDICTED: maspardin-like [Glycine max]
novel-m0632-3p	Glyma.06G263900	Chr06	+	45088659	45176311	84344	exon_intron	PREDICTED: probable disease resistance protein RPP1 [Glycine max]
novel-m0634-3p	Glyma.06G222100	Chr06	-	28913115	28914496	573	annot_exons	PREDICTED: chaperone protein DnaJ-like isoform X2 [Vigna angularis]
novel-m0634-3p	Glyma.07G095000	Chr07	+	8831664	8900813	60029	exon_intron	hypothetical protein GLYMA_07G094900 [Glycine max]
novel-m0634-3p	Glyma.18G226500	Chr18	+	51531819	51599599	57984	exon_intron	Rpp4 candidate 1 [Glycine max]
novel-m0634-3p	Glyma.18G226500	Chr18	+	51537937	51604131	58435	exon_intron	Rpp4 candidate 1 [Glycine max]
novel-m0634-3p	Glyma.18G226500	Chr18	+	51539430	51612646	65568	exon_intron	Rpp4 candidate 1 [Glycine max]
novel-m0634-3p	Glyma.18G226500	Chr18	+	51548286	51612848	63984	exon_intron	Rpp4 candidate 1 [Glycine max]
novel-m0639-3p	Glyma.19G115300	Chr19	-	37044443	37080382	35940	antisense	PREDICTED: protein RRP6-like 2 [Glycine max]
novel-m0639-3p	Glyma.19G115600	Chr19	-	37046892	37082599	35708	antisense	PREDICTED: protein RRP6-like 2 [Glycine max]
novel-m0640-3p	Glyma.15G246800	Chr15	-	46896807	46974363	74259	exon_intron	TMV resistance protein N [Glycine soja]
novel-m0650-5p	Glyma.02G028200	Chr02	-	2556793	2604302	47510	antisense	matrix metalloproteinase precursor [Glycine max]
novel-m0650-5p	Glyma.02G028400	Chr02	-	2576846	2604302	27457	antisense	PREDICTED: metalloendoproteinase 5-MMP-like [Glycine max]
novel-m0650-5p	Glyma.02G028700	Chr02	-	2577288	2611074	33787	antisense	PREDICTED: metalloendoproteinase 5-MMP-like [Glycine max]
novel-m0650-5p	Glyma.02G028700	Chr02	-	2577288	2615892	38605	antisense	PREDICTED: metalloendoproteinase 5-MMP-like [Glycine max]
novel-m0650-5p	Glyma.12G195500	Chr12	+	35691125	35698590	6946	exon_intron	polyubiquitin-like protein [Medicago truncatula]
novel-m0650-5p	Glyma.12G195600	Chr12	+	35692184	35699358	6946	exon_intron	PREDICTED: peroxidase 3 [Glycine max]
novel-m0650-5p	Glyma.13G190200	Chr13	-	30356432	30406506	48249	exon_intron	disease resistance protein [Glycine max]
novel-m0650-5p	Glyma.13G190200	Chr13	-	30356432	30427642	69385	exon_intron	disease resistance protein [Glycine max]
novel-m0650-5p	Glyma.13G190400	Chr13	+	30356491	30403574	47084	exon_intron	NBS-LRR type disease resistance protein RPG1-B [Glycine max]
novel-m0650-5p	Glyma.13G190400	Chr13	+	30356491	30427701	70808	exon_intron	NBS-LRR type disease resistance protein RPG1-B [Glycine max]
novel-m0650-5p	Glyma.13G190400	Chr13	+	30356608	30403691	47084	exon_intron	NBS-LRR type disease resistance protein RPG1-B [Glycine max]
novel-m0650-5p	Glyma.13G190400	Chr13	+	30356608	30406682	50075	exon_intron	NBS-LRR type disease resistance protein RPG1-B [Glycine max]
novel-m0650-5p	Glyma.13G190400	Chr13	+	30356709	30427920	70809	exon_intron	NBS-LRR type disease resistance protein RPG1-B [Glycine max]
novel-m0650-5p	Glyma.17G030300	Chr17	+	2216680	2223000	6193	exon_intron	stress-induced protein SAM22 [Glycine max]
novel-m0656-5p	Glyma.03G043900	Chr03	+	5508940	5574609	65142	exon_intron	NB-LRR type disease resistance protein Rps1-k-2 [Glycine max]
novel-m0656-5p	Glyma.03G043900	Chr03	+	5525724	5576839	50588	exon_intron	NB-LRR type disease resistance protein Rps1-k-2 [Glycine max]
novel-m0656-5p	Glyma.07G035700	Chr07	+	2894897	2903132	8236	exon_intron	PREDICTED: midasin-like [Glycine max]
novel-m0656-5p	Glyma.07G063000	Chr07	+	5568321	5666004	96740	exon_intron	Rpp4C1 [Medicago truncatula]
novel-m0656-5p	Glyma.07G063800	Chr07	+	5643731	5717210	72743	exon_intron	Disease resistance protein RPS5 [Glycine soja]
novel-m0656-5p	Glyma.07G140200	Chr07	+	16596435	16641976	44589	exon_intron	tau class glutathione S-transferase [Glycine max]
novel-m0656-5p	Glyma.07G140400	Chr07	+	16596435	16662968	65962	exon_intron	tau class glutathione S-transferase [Glycine max]
novel-m0656-5p	Glyma.16G135700	Chr16	+	29300673	29331004	29335	exon_intron	PREDICTED: disease resistance protein RPP4-like isoform X2 [Glycine max]
novel-m0656-5p	Glyma.19G115600	Chr19	+	37046791	37081740	34198	exon_intron	PREDICTED: protein RRP6-like 2 [Glycine max]
novel-m0657-3p	Glyma.02G028200	Chr02	-	2556793	2604302	47510	antisense	matrix metalloproteinase precursor [Glycine max]
novel-m0657-3p	Glyma.02G028400	Chr02	-	2576846	2604302	27457	antisense	PREDICTED: metalloendoproteinase 5-MMP-like [Glycine max]
novel-m0657-3p	Glyma.02G028700	Chr02	-	2577288	2611074	33787	antisense	PREDICTED: metalloendoproteinase 5-MMP-like [Glycine max]
novel-m0657-3p	Glyma.02G028700	Chr02	-	2577288	2615892	38605	antisense	PREDICTED: metalloendoproteinase 5-MMP-like [Glycine max]
novel-m0661-3p	Glyma.08G341200	Chr08	-	45702760	45722471	18849	exon_intron	PREDICTED: metacaspase-1 [Glycine max]
novel-m0661-3p	Glyma.16G136200	Chr16	-	29303703	29351584	47001	exon_intron	PREDICTED: protein SUPPRESSOR OF npr1-1, CONSTITUTIVE 1-like [Glycine max]
novel-m0662-5p	Glyma.06G263500	Chr06	-	45090051	45142436	52386	antisense	PREDICTED: organic cation/carnitine transporter 4-like [Glycine max]
novel-m0662-5p	Glyma.06G263900	Chr06	-	45090051	45168515	78465	antisense	PREDICTED: probable disease resistance protein RPP1 [Glycine max]
novel-m0662-5p	Glyma.06G264800	Chr06	-	45178962	45234726	55765	antisense	Bifunctional monodehydroascorbate reductase and carbonic anhydrase nectarin-3 [Glycine soja]
novel-m0662-5p	Glyma.07G140200	Chr07	+	16596435	16641976	44589	exon_intron	tau class glutathione S-transferase [Glycine max]
novel-m0662-5p	Glyma.07G140400	Chr07	+	16596435	16662968	65962	exon_intron	tau class glutathione S-transferase [Glycine max]
novel-m0662-5p	Glyma.08G321400	Chr08	-	44022160	44046558	24399	antisense	G-type lectin S-receptor-like serine/threonine-protein kinase B120 [Glycine soja]
novel-m0662-5p	Glyma.08G321400	Chr08	-	44022419	44040779	18361	antisense	G-type lectin S-receptor-like serine/threonine-protein kinase B120 [Glycine soja]
novel-m0662-5p	Glyma.08G321400	Chr08	-	44022529	44046927	24399	antisense	G-type lectin S-receptor-like serine/threonine-protein kinase B120 [Glycine soja]
novel-m0662-5p	Glyma.11G019800	Chr11	-	1371727	1414102	41339	exon_intron	lactoylglutathione lyase/glyoxalase I family protein [Medicago truncatula]
novel-m0662-5p	Glyma.13G176400	Chr13	-	29046188	29059893	13706	exon_intron	18.5 kDa class I heat shock protein [Glycine soja]
novel-m0662-5p	Glyma.13G190400	Chr13	+	30356491	30403574	47084	exon_intron	NBS-LRR type disease resistance protein RPG1-B [Glycine max]
novel-m0662-5p	Glyma.13G190400	Chr13	+	30356491	30427701	70808	exon_intron	NBS-LRR type disease resistance protein RPG1-B [Glycine max]
novel-m0662-5p	Glyma.13G190400	Chr13	+	30356608	30403691	47084	exon_intron	NBS-LRR type disease resistance protein RPG1-B [Glycine max]
novel-m0662-5p	Glyma.13G190400	Chr13	+	30356608	30406682	50075	exon_intron	NBS-LRR type disease resistance protein RPG1-B [Glycine max]
novel-m0662-5p	Glyma.13G190400	Chr13	+	30356709	30427920	70809	exon_intron	NBS-LRR type disease resistance protein RPG1-B [Glycine max]
novel-m0662-5p	Glyma.15G246800	Chr15	-	46896807	46974363	74259	exon_intron	TMV resistance protein N [Glycine soja]
novel-m0662-5p	Glyma.16G069500	Chr16	+	6948440	6957746	8511	exon_intron	PREDICTED: ribosomal RNA-processing protein 8-like isoform X2 [Glycine max]
novel-m0662-5p	Glyma.16G069600	Chr16	+	6949592	6958352	7468	exon_intron	PREDICTED: ribosomal RNA-processing protein 8-like isoform X2 [Glycine max]
novel-m0662-5p	Glyma.16G069600	Chr16	+	6949851	6959153	8010	exon_intron	PREDICTED: ribosomal RNA-processing protein 8-like isoform X2 [Glycine max]
novel-m0662-5p	Glyma.16G069700	Chr16	+	6949851	6981493	30851	exon_intron	PREDICTED: ribosomal RNA-processing protein 8-like isoform X2 [Glycine max]
novel-m0662-5p	Glyma.16G069700	Chr16	+	6949851	6990907	40265	exon_intron	PREDICTED: ribosomal RNA-processing protein 8-like isoform X2 [Glycine max]
novel-m0662-5p	Glyma.16G136200	Chr16	-	29303703	29351584	47001	exon_intron	PREDICTED: protein SUPPRESSOR OF npr1-1, CONSTITUTIVE 1-like [Glycine max]
novel-m0662-5p	Glyma.16G174600	Chr16	-	33547217	33570363	23147	antisense	PREDICTED: LRR receptor-like serine/threonine-protein kinase GSO2 isoform X1 [Glycine max]
novel-m0662-5p	Glyma.18G204400	Chr18	-	48742885	48777172	34288	antisense	LRR receptor-like serine/threonine-protein kinase GSO1 [Glycine soja]
novel-m0662-5p	Glyma.18G226500	Chr18	+	51531819	51599599	57984	exon_intron	Rpp4 candidate 1 [Glycine max]
novel-m0662-5p	Glyma.18G226500	Chr18	+	51537937	51604131	58435	exon_intron	Rpp4 candidate 1 [Glycine max]
novel-m0662-5p	Glyma.18G226500	Chr18	+	51539430	51612646	65568	exon_intron	Rpp4 candidate 1 [Glycine max]
novel-m0662-5p	Glyma.18G226500	Chr18	+	51548286	51612848	63984	exon_intron	Rpp4 candidate 1 [Glycine max]
novel-m0662-5p	Glyma.18G270100	Chr18	+	55346515	55371029	24515	antisense	PREDICTED: receptor-like protein kinase FERONIA [Glycine max]
novel-m0662-5p	Glyma.19G115600	Chr19	+	37046791	37081740	34198	exon_intron	PREDICTED: protein RRP6-like 2 [Glycine max]
novel-m0666-5p	Glyma.16G174600	Chr16	-	33547217	33570363	23147	antisense	PREDICTED: LRR receptor-like serine/threonine-protein kinase GSO2 isoform X1 [Glycine max]
novel-m0667-3p	Glyma.18G270100	Chr18	+	55346515	55371029	24515	antisense	PREDICTED: receptor-like protein kinase FERONIA [Glycine max]
novel-m0672-3p	Glyma.03G038900	Chr03	-	4790878	4852398	60051	exon_intron	NB-LRR type disease resistance protein Rps1-k-2 [Glycine max]
novel-m0672-3p	Glyma.03G038900	Chr03	-	4793206	4854713	60038	exon_intron	NB-LRR type disease resistance protein Rps1-k-2 [Glycine max]
novel-m0672-3p	Glyma.03G043900	Chr03	+	5508940	5574609	65142	exon_intron	NB-LRR type disease resistance protein Rps1-k-2 [Glycine max]
novel-m0672-3p	Glyma.03G043900	Chr03	+	5525724	5576839	50588	exon_intron	NB-LRR type disease resistance protein Rps1-k-2 [Glycine max]
novel-m0672-3p	Glyma.18G088300	Chr18	-	8694186	8776551	82366	antisense	PREDICTED: probable long-chain-alcohol O-fatty-acyltransferase 1 [Glycine max]
novel-m0673-5p	Glyma.07G072700	Chr07	+	6613053	6636645	19153	exon_intron	PREDICTED: O-glucosyltransferase rumi homolog isoform X2 [Glycine max]
novel-m0674-5p	Glyma.07G072700	Chr07	+	6613053	6636645	19153	exon_intron	PREDICTED: O-glucosyltransferase rumi homolog isoform X2 [Glycine max]
novel-m0677-5p	Glyma.03G043900	Chr03	+	5508940	5574609	65142	exon_intron	NB-LRR type disease resistance protein Rps1-k-2 [Glycine max]
novel-m0677-5p	Glyma.03G043900	Chr03	+	5525724	5576839	50588	exon_intron	NB-LRR type disease resistance protein Rps1-k-2 [Glycine max]
novel-m0679-5p	Glyma.03G038900	Chr03	-	4790878	4852398	60051	exon_intron	NB-LRR type disease resistance protein Rps1-k-2 [Glycine max]
novel-m0679-5p	Glyma.03G038900	Chr03	-	4793206	4854713	60038	exon_intron	NB-LRR type disease resistance protein Rps1-k-2 [Glycine max]
novel-m0679-5p	Glyma.16G136200	Chr16	-	29303703	29351584	47001	exon_intron	PREDICTED: protein SUPPRESSOR OF npr1-1, CONSTITUTIVE 1-like [Glycine max]
novel-m0679-5p	Glyma.16G136900	Chr16	-	29373746	29401084	24322	exon_intron	helicase-like protein [Arabidopsis thaliana]
novel-m0679-5p	Glyma.16G136900	Chr16	-	29373746	29421203	44441	exon_intron	helicase-like protein [Arabidopsis thaliana]
novel-m0679-5p	Glyma.16G136900	Chr16	-	29395792	29418542	19734	exon_intron	helicase-like protein [Arabidopsis thaliana]
novel-m0679-5p	Glyma.16G210800	Chr16	+	36973378	36987029	12991	exon_intron	Methyltransferase-like protein 21D [Glycine soja]
novel-m0682-3p	Glyma.03G043900	Chr03	+	5508940	5574609	65142	exon_intron	NB-LRR type disease resistance protein Rps1-k-2 [Glycine max]
novel-m0682-3p	Glyma.03G043900	Chr03	+	5525724	5576839	50588	exon_intron	NB-LRR type disease resistance protein Rps1-k-2 [Glycine max]
novel-m0682-3p	Glyma.18G088300	Chr18	-	8694186	8776551	82366	antisense	PREDICTED: probable long-chain-alcohol O-fatty-acyltransferase 1 [Glycine max]
novel-m0683-3p	Glyma.18G226500	Chr18	+	51531819	51599599	57984	exon_intron	Rpp4 candidate 1 [Glycine max]
novel-m0683-3p	Glyma.18G226500	Chr18	+	51537937	51604131	58435	exon_intron	Rpp4 candidate 1 [Glycine max]
novel-m0683-3p	Glyma.18G226500	Chr18	+	51539430	51612646	65568	exon_intron	Rpp4 candidate 1 [Glycine max]
novel-m0683-3p	Glyma.18G226500	Chr18	+	51548286	51612848	63984	exon_intron	Rpp4 candidate 1 [Glycine max]
novel-m0689-3p	Glyma.06G263900	Chr06	-	45090051	45168515	78465	antisense	PREDICTED: probable disease resistance protein RPP1 [Glycine max]
novel-m0689-3p	Glyma.06G264800	Chr06	+	45216075	45239881	23430	exon_intron	Bifunctional monodehydroascorbate reductase and carbonic anhydrase nectarin-3 [Glycine soja]
novel-m0689-3p	Glyma.06G293700	Chr06	-	48257075	48265406	8332	antisense	CAAX protease self-immunity protein [Medicago truncatula]
novel-m0689-3p	Glyma.07G063000	Chr07	+	5568321	5666004	96740	exon_intron	Rpp4C1 [Medicago truncatula]
novel-m0689-3p	Glyma.07G140200	Chr07	+	16596435	16641976	44589	exon_intron	tau class glutathione S-transferase [Glycine max]
novel-m0689-3p	Glyma.07G140400	Chr07	+	16596435	16662968	65962	exon_intron	tau class glutathione S-transferase [Glycine max]
novel-m0689-3p	Glyma.08G277100	Chr08	+	37080081	37093843	12940	exon_intron	PREDICTED: uncharacterized tRNA/rRNA methyltransferase YsgA [Vigna radiata var. radiata] [Vigna radiata]
novel-m0689-3p	Glyma.08G341200	Chr08	-	45702760	45722471	18849	exon_intron	PREDICTED: metacaspase-1 [Glycine max]
novel-m0689-3p	Glyma.09G049200	Chr09	+	4266067	4284722	18656	exon_intron	isoflavone 2'-hydroxylase-like [Glycine max]
novel-m0689-3p	Glyma.09G049200	Chr09	+	4266067	4290396	23617	exon_intron	isoflavone 2'-hydroxylase-like [Glycine max]
novel-m0689-3p	Glyma.10G167800	Chr10	-	40202808	40225407	22600	antisense	RmlC-like cupins superfamily protein [Theobroma cacao]
novel-m0689-3p	Glyma.10G168100	Chr10	-	40202808	40240827	38020	antisense	PREDICTED: ammonium transporter 1 member 2-like [Glycine max]
novel-m0689-3p	Glyma.10G167800	Chr10	-	40202847	40225446	22600	antisense	RmlC-like cupins superfamily protein [Theobroma cacao]
novel-m0689-3p	Glyma.11G103200	Chr11	+	7824884	7842338	17455	exon_intron	PREDICTED: pre-mRNA-processing protein 40C-like isoform X2 [Glycine max]
novel-m0689-3p	Glyma.13G053700	Chr13	-	15098082	15110996	12915	antisense	Receptor-like protein kinase FERONIA [Glycine soja]
novel-m0689-3p	Glyma.17G140300	Chr17	-	11395043	11398867	3825	exon_intron	14 kDa proline-rich protein DC2.15 [Glycine soja]
novel-m0689-3p	Glyma.17G140300	Chr17	+	11395124	11402891	7768	antisense	14 kDa proline-rich protein DC2.15 [Glycine soja]
novel-m0689-3p	Glyma.18G226500	Chr18	+	51531819	51599599	57984	exon_intron	Rpp4 candidate 1 [Glycine max]
novel-m0689-3p	Glyma.18G226500	Chr18	+	51537937	51604131	58435	exon_intron	Rpp4 candidate 1 [Glycine max]
novel-m0689-3p	Glyma.18G226500	Chr18	+	51539430	51612646	65568	exon_intron	Rpp4 candidate 1 [Glycine max]
novel-m0689-3p	Glyma.18G226500	Chr18	+	51548286	51612848	63984	exon_intron	Rpp4 candidate 1 [Glycine max]
novel-m0689-3p	Glyma.18G226600	Chr18	-	51550460	51624530	73462	exon_intron	Rpp4 candidate 2 [Glycine max]
novel-m0689-3p	NA	Chr18	-	51605896	51611322	5427	intergenic	PREDICTED: protein PHYLLO, chloroplastic isoform X3 [Glycine max]
novel-m0689-3p	Glyma.19G191800	Chr19	-	44904410	44916990	12581	antisense	PREDICTED: serine/threonine-protein kinase CTR1-like isoform X1 [Glycine max]
novel-m0699-3p	Glyma.03G043900	Chr03	+	5508940	5574609	65142	exon_intron	NB-LRR type disease resistance protein Rps1-k-2 [Glycine max]
novel-m0699-3p	Glyma.03G043900	Chr03	+	5525724	5576839	50588	exon_intron	NB-LRR type disease resistance protein Rps1-k-2 [Glycine max]
novel-m0699-3p	Glyma.07G038900	Chr07	-	3187234	3222608	31358	exon_intron	auxin-binding protein ABP19a-like precursor [Glycine max]
novel-m0699-3p	Glyma.07G038900	Chr07	-	3187719	3223093	31358	exon_intron	auxin-binding protein ABP19a-like precursor [Glycine max]
novel-m0707-3p	Glyma.07G038800	Chr07	+	3187241	3222615	35375	exon_intron	auxin-binding protein ABP19a-like precursor [Glycine max]
novel-m0707-3p	Glyma.07G072700	Chr07	+	6613053	6636645	19153	exon_intron	PREDICTED: O-glucosyltransferase rumi homolog isoform X2 [Glycine max]
novel-m0708-5p	Glyma.18G270100	Chr18	+	55346515	55371029	24515	antisense	PREDICTED: receptor-like protein kinase FERONIA [Glycine max]
novel-m0715-3p	Glyma.16G069500	Chr16	-	6948418	6957724	9307	antisense	PREDICTED: ribosomal RNA-processing protein 8-like isoform X2 [Glycine max]
novel-m0715-3p	Glyma.16G069500	Chr16	-	6948418	6989478	41061	antisense	PREDICTED: ribosomal RNA-processing protein 8-like isoform X2 [Glycine max]
novel-m0715-3p	Glyma.16G069700	Chr16	-	6950948	6960067	9120	antisense	PREDICTED: ribosomal RNA-processing protein 8-like isoform X2 [Glycine max]
novel-m0716-5p	Glyma.18G088300	Chr18	-	8694186	8776551	82366	antisense	PREDICTED: probable long-chain-alcohol O-fatty-acyltransferase 1 [Glycine max]
novel-m0718-5p	Glyma.06G261500	Chr06	-	44787892	44831467	43310	exon_intron	TIR-NBS-LRR type disease resistance protein [Glycine max]
novel-m0727-5p	Glyma.06G263500	Chr06	-	45090051	45142436	52386	antisense	PREDICTED: organic cation/carnitine transporter 4-like [Glycine max]
novel-m0727-5p	Glyma.06G263900	Chr06	-	45090051	45168515	78465	antisense	PREDICTED: probable disease resistance protein RPP1 [Glycine max]
novel-m0727-5p	Glyma.06G264800	Chr06	-	45178962	45234726	55765	antisense	Bifunctional monodehydroascorbate reductase and carbonic anhydrase nectarin-3 [Glycine soja]
novel-m0727-5p	Glyma.18G093600	Chr18	-	9492891	9585804	92914	antisense	PREDICTED: disease resistance protein RPM1-like [Glycine max]
novel-m0732-5p	Glyma.02G028200	Chr02	-	2556793	2604302	47510	antisense	matrix metalloproteinase precursor [Glycine max]
novel-m0732-5p	Glyma.02G028400	Chr02	-	2576846	2604302	27457	antisense	PREDICTED: metalloendoproteinase 5-MMP-like [Glycine max]
novel-m0732-5p	Glyma.02G028700	Chr02	-	2577288	2611074	33787	antisense	PREDICTED: metalloendoproteinase 5-MMP-like [Glycine max]
novel-m0732-5p	Glyma.02G028700	Chr02	-	2577288	2615892	38605	antisense	PREDICTED: metalloendoproteinase 5-MMP-like [Glycine max]
novel-m0732-5p	Glyma.03G043900	Chr03	+	5508940	5574609	65142	exon_intron	NB-LRR type disease resistance protein Rps1-k-2 [Glycine max]
novel-m0732-5p	Glyma.03G043900	Chr03	+	5525724	5576839	50588	exon_intron	NB-LRR type disease resistance protein Rps1-k-2 [Glycine max]
novel-m0732-5p	Glyma.11G103200	Chr11	+	7824884	7842338	17455	exon_intron	PREDICTED: pre-mRNA-processing protein 40C-like isoform X2 [Glycine max]
novel-m0732-5p	Glyma.19G115300	Chr19	-	37044443	37080382	35940	antisense	PREDICTED: protein RRP6-like 2 [Glycine max]
novel-m0732-5p	Glyma.19G115600	Chr19	-	37046892	37082599	35708	antisense	PREDICTED: protein RRP6-like 2 [Glycine max]
novel-m0733-3p	Glyma.08G296000	Chr08	+	41145645	41174361	24221	exon_intron	BnaA04g15120D [Brassica napus]
novel-m0744-5p	Glyma.07G035700	Chr07	+	2894897	2903132	8236	exon_intron	PREDICTED: midasin-like [Glycine max]
novel-m0744-5p	Glyma.13G053700	Chr13	-	15098082	15110996	12915	antisense	Receptor-like protein kinase FERONIA [Glycine soja]
novel-m0744-5p	Glyma.16G136900	Chr16	-	29373746	29401084	24322	exon_intron	helicase-like protein [Arabidopsis thaliana]
novel-m0744-5p	Glyma.16G136900	Chr16	-	29373746	29421203	44441	exon_intron	helicase-like protein [Arabidopsis thaliana]
novel-m0744-5p	Glyma.18G093600	Chr18	-	9492891	9585804	92914	antisense	PREDICTED: disease resistance protein RPM1-like [Glycine max]
novel-m0744-5p	Glyma.18G226500	Chr18	+	51531819	51599599	57984	exon_intron	Rpp4 candidate 1 [Glycine max]
novel-m0744-5p	Glyma.18G226500	Chr18	+	51537937	51604131	58435	exon_intron	Rpp4 candidate 1 [Glycine max]
novel-m0744-5p	Glyma.18G226500	Chr18	+	51539430	51612646	65568	exon_intron	Rpp4 candidate 1 [Glycine max]
novel-m0744-5p	Glyma.18G226500	Chr18	+	51548286	51612848	63984	exon_intron	Rpp4 candidate 1 [Glycine max]
novel-m0744-5p	Glyma.18G226600	Chr18	-	51550460	51624530	73462	exon_intron	Rpp4 candidate 2 [Glycine max]
novel-m0747-5p	Glyma.06G263900	Chr06	+	45088659	45176311	84344	exon_intron	PREDICTED: probable disease resistance protein RPP1 [Glycine max]
novel-m0752-3p	Glyma.16G135700	Chr16	+	29300673	29331004	29335	exon_intron	PREDICTED: disease resistance protein RPP4-like isoform X2 [Glycine max]
novel-m0752-3p	Glyma.16G136200	Chr16	-	29303703	29351584	47001	exon_intron	PREDICTED: protein SUPPRESSOR OF npr1-1, CONSTITUTIVE 1-like [Glycine max]
novel-m0753-5p	Glyma.16G161100	Chr16	-	32031368	32044556	13121	exon_intron	PREDICTED: DEAD-box ATP-dependent RNA helicase 39-like [Glycine max]
novel-m0756-3p	Glyma.06G264800	Chr06	-	45178962	45234726	55765	antisense	Bifunctional monodehydroascorbate reductase and carbonic anhydrase nectarin-3 [Glycine soja]
novel-m0756-3p	Glyma.15G246800	Chr15	-	46896807	46974363	74259	exon_intron	TMV resistance protein N [Glycine soja]
novel-m0756-3p	Glyma.16G161100	Chr16	-	32031368	32044556	13121	exon_intron	PREDICTED: DEAD-box ATP-dependent RNA helicase 39-like [Glycine max]
novel-m0756-3p	Glyma.18G226500	Chr18	+	51531819	51599599	57984	exon_intron	Rpp4 candidate 1 [Glycine max]
novel-m0756-3p	Glyma.18G226500	Chr18	+	51537937	51604131	58435	exon_intron	Rpp4 candidate 1 [Glycine max]
novel-m0756-3p	Glyma.18G226500	Chr18	+	51539430	51612646	65568	exon_intron	Rpp4 candidate 1 [Glycine max]
novel-m0756-3p	Glyma.18G226500	Chr18	+	51548286	51612848	63984	exon_intron	Rpp4 candidate 1 [Glycine max]
novel-m0762-3p	Glyma.08G296000	Chr08	+	41145645	41174361	24221	exon_intron	BnaA04g15120D [Brassica napus]
novel-m0763-5p	Glyma.06G311000	Chr06	+	49962523	49971374	8852	antisense	PREDICTED: cytochrome P450 78A5-like [Glycine max]
novel-m0768-3p	Glyma.08G296000	Chr08	+	41145645	41174361	24221	exon_intron	BnaA04g15120D [Brassica napus]
novel-m0770-5p	Glyma.16G069500	Chr16	-	6948418	6957724	9307	antisense	PREDICTED: ribosomal RNA-processing protein 8-like isoform X2 [Glycine max]
novel-m0770-5p	Glyma.16G069500	Chr16	-	6948418	6989478	41061	antisense	PREDICTED: ribosomal RNA-processing protein 8-like isoform X2 [Glycine max]
novel-m0770-5p	Glyma.16G069700	Chr16	-	6950948	6960067	9120	antisense	PREDICTED: ribosomal RNA-processing protein 8-like isoform X2 [Glycine max]
novel-m0771-3p	Glyma.03G043900	Chr03	+	5508940	5574609	65142	exon_intron	NB-LRR type disease resistance protein Rps1-k-2 [Glycine max]
novel-m0771-3p	Glyma.03G043900	Chr03	+	5525724	5576839	50588	exon_intron	NB-LRR type disease resistance protein Rps1-k-2 [Glycine max]
novel-m0772-3p	Glyma.16G136900	Chr16	-	29373746	29421203	44441	exon_intron	helicase-like protein [Arabidopsis thaliana]
novel-m0772-3p	Glyma.16G136900	Chr16	-	29395792	29418542	19734	exon_intron	helicase-like protein [Arabidopsis thaliana]
novel-m0775-5p	Glyma.03G043900	Chr03	+	5508940	5574609	65142	exon_intron	NB-LRR type disease resistance protein Rps1-k-2 [Glycine max]
novel-m0775-5p	Glyma.03G043900	Chr03	+	5525724	5576839	50588	exon_intron	NB-LRR type disease resistance protein Rps1-k-2 [Glycine max]
novel-m0776-3p	Glyma.18G226500	Chr18	+	51483827	51534558	27843	exon_intron	Rpp4 candidate 1 [Glycine max]
novel-m0776-3p	Glyma.18G226500	Chr18	+	51487305	51536356	25892	exon_intron	Rpp4 candidate 1 [Glycine max]
novel-m0776-3p	Glyma.18G226500	Chr18	+	51493469	51539631	21312	exon_intron	Rpp4 candidate 1 [Glycine max]
novel-m0776-3p	Glyma.18G226500	Chr18	+	51531819	51599599	57984	exon_intron	Rpp4 candidate 1 [Glycine max]
novel-m0776-3p	Glyma.18G226500	Chr18	+	51537937	51604131	58435	exon_intron	Rpp4 candidate 1 [Glycine max]
novel-m0776-3p	Glyma.18G226500	Chr18	+	51539430	51612646	65568	exon_intron	Rpp4 candidate 1 [Glycine max]
novel-m0776-3p	Glyma.18G226500	Chr18	+	51548286	51612848	63984	exon_intron	Rpp4 candidate 1 [Glycine max]
novel-m0788-5p	Glyma.06G264800	Chr06	-	45178962	45234726	55765	antisense	Bifunctional monodehydroascorbate reductase and carbonic anhydrase nectarin-3 [Glycine soja]
novel-m0788-5p	Glyma.15G246800	Chr15	-	46896807	46974363	74259	exon_intron	TMV resistance protein N [Glycine soja]
novel-m0788-5p	Glyma.16G161100	Chr16	-	32031368	32044556	13121	exon_intron	PREDICTED: DEAD-box ATP-dependent RNA helicase 39-like [Glycine max]
novel-m0788-5p	Glyma.18G226500	Chr18	+	51531819	51599599	57984	exon_intron	Rpp4 candidate 1 [Glycine max]
novel-m0788-5p	Glyma.18G226500	Chr18	+	51537937	51604131	58435	exon_intron	Rpp4 candidate 1 [Glycine max]
novel-m0788-5p	Glyma.18G226500	Chr18	+	51539430	51612646	65568	exon_intron	Rpp4 candidate 1 [Glycine max]
novel-m0788-5p	Glyma.18G226500	Chr18	+	51548286	51612848	63984	exon_intron	Rpp4 candidate 1 [Glycine max]
novel-m0790-3p	Glyma.08G321400	Chr08	-	44022160	44046558	24399	antisense	G-type lectin S-receptor-like serine/threonine-protein kinase B120 [Glycine soja]
novel-m0790-3p	Glyma.08G321400	Chr08	-	44022419	44040779	18361	antisense	G-type lectin S-receptor-like serine/threonine-protein kinase B120 [Glycine soja]
novel-m0790-3p	Glyma.08G321400	Chr08	-	44022529	44046927	24399	antisense	G-type lectin S-receptor-like serine/threonine-protein kinase B120 [Glycine soja]
novel-m0793-3p	Glyma.03G043900	Chr03	+	5508940	5574609	65142	exon_intron	NB-LRR type disease resistance protein Rps1-k-2 [Glycine max]
novel-m0793-3p	Glyma.03G043900	Chr03	+	5525724	5576839	50588	exon_intron	NB-LRR type disease resistance protein Rps1-k-2 [Glycine max]
novel-m0793-3p	Glyma.07G038800	Chr07	+	3187241	3222615	35375	exon_intron	auxin-binding protein ABP19a-like precursor [Glycine max]
novel-m0793-3p	Glyma.08G321200	Chr08	+	44021047	44039006	17361	exon_intron	PREDICTED: protein ASPARTIC PROTEASE IN GUARD CELL 2 [Glycine max]
novel-m0793-3p	Glyma.16G136900	Chr16	-	29373746	29421203	44441	exon_intron	helicase-like protein [Arabidopsis thaliana]
novel-m0793-3p	Glyma.16G136900	Chr16	-	29395792	29418542	19734	exon_intron	helicase-like protein [Arabidopsis thaliana]
novel-m0797-5p	Glyma.16G136900	Chr16	-	29373746	29421203	44441	exon_intron	helicase-like protein [Arabidopsis thaliana]
novel-m0797-5p	Glyma.16G136900	Chr16	-	29395792	29418542	19734	exon_intron	helicase-like protein [Arabidopsis thaliana]
novel-m0797-5p	Glyma.17G030300	Chr17	+	2216680	2223000	6193	exon_intron	stress-induced protein SAM22 [Glycine max]
novel-m0809-3p	Glyma.07G063000	Chr07	+	5568321	5666004	96740	exon_intron	Rpp4C1 [Medicago truncatula]
novel-m0809-3p	Glyma.07G063800	Chr07	+	5643731	5717210	72743	exon_intron	Disease resistance protein RPS5 [Glycine soja]
novel-m0809-3p	Glyma.11G103200	Chr11	+	7824884	7842338	17455	exon_intron	PREDICTED: pre-mRNA-processing protein 40C-like isoform X2 [Glycine max]
novel-m0811-3p	Glyma.06G263900	Chr06	+	45088659	45176311	84344	exon_intron	PREDICTED: probable disease resistance protein RPP1 [Glycine max]
novel-m0811-3p	NA	Chr15	+	12638363	12646695	8333	intergenic	PREDICTED: protein PHYLLO, chloroplastic isoform X3 [Glycine max]
novel-m0811-3p	Glyma.15G246800	Chr15	-	46896807	46974363	74259	exon_intron	TMV resistance protein N [Glycine soja]
novel-m0813-3p	Glyma.03G160300	Chr03	+	37529006	37537446	8441	exon_intron	PREDICTED: cytochrome P450 94A1-like [Glycine max]
novel-m0813-3p	Glyma.07G038800	Chr07	+	3187241	3222615	35375	exon_intron	auxin-binding protein ABP19a-like precursor [Glycine max]
novel-m0813-3p	Glyma.13G190200	Chr13	-	30356432	30406506	48249	exon_intron	disease resistance protein [Glycine max]
novel-m0813-3p	Glyma.13G190200	Chr13	-	30356432	30427642	69385	exon_intron	disease resistance protein [Glycine max]
novel-m0816-5p	Glyma.19G115300	Chr19	-	37044443	37080382	35940	antisense	PREDICTED: protein RRP6-like 2 [Glycine max]
novel-m0816-5p	Glyma.19G115600	Chr19	-	37046892	37082599	35708	antisense	PREDICTED: protein RRP6-like 2 [Glycine max]
novel-m0821-5p	Glyma.06G263900	Chr06	+	45088659	45176311	84344	exon_intron	PREDICTED: probable disease resistance protein RPP1 [Glycine max]
novel-m0821-5p	Glyma.07G094700	Chr07	-	8810565	8844086	33522	antisense	Retrovirus-related Pol polyprotein from transposon TNT 1-94 [Cajanus cajan]
novel-m0821-5p	Glyma.10G167800	Chr10	-	40202808	40225407	22600	antisense	RmlC-like cupins superfamily protein [Theobroma cacao]
novel-m0821-5p	Glyma.10G168100	Chr10	-	40202808	40240827	38020	antisense	PREDICTED: ammonium transporter 1 member 2-like [Glycine max]
novel-m0821-5p	Glyma.10G167800	Chr10	-	40202847	40225446	22600	antisense	RmlC-like cupins superfamily protein [Theobroma cacao]
novel-m0821-5p	Glyma.16G069500	Chr16	-	6948418	6989478	41061	antisense	PREDICTED: ribosomal RNA-processing protein 8-like isoform X2 [Glycine max]
novel-m0821-5p	Glyma.18G088300	Chr18	-	8694186	8776551	82366	antisense	PREDICTED: probable long-chain-alcohol O-fatty-acyltransferase 1 [Glycine max]
novel-m0824-5p	Glyma.06G263900	Chr06	-	45090051	45168515	78465	antisense	PREDICTED: probable disease resistance protein RPP1 [Glycine max]
novel-m0824-5p	Glyma.08G321200	Chr08	+	44021047	44039006	17361	exon_intron	PREDICTED: protein ASPARTIC PROTEASE IN GUARD CELL 2 [Glycine max]
novel-m0825-3p	Glyma.19G115300	Chr19	-	37044443	37080382	35940	antisense	PREDICTED: protein RRP6-like 2 [Glycine max]
novel-m0825-3p	Glyma.19G115600	Chr19	-	37046892	37082599	35708	antisense	PREDICTED: protein RRP6-like 2 [Glycine max]
novel-m0829-3p	Glyma.08G296000	Chr08	+	41145645	41174361	24221	exon_intron	BnaA04g15120D [Brassica napus]
novel-m0830-3p	Glyma.19G115300	Chr19	-	37044443	37080382	35940	antisense	PREDICTED: protein RRP6-like 2 [Glycine max]
novel-m0830-3p	Glyma.19G115600	Chr19	-	37046892	37082599	35708	antisense	PREDICTED: protein RRP6-like 2 [Glycine max]
novel-m0836-3p	Glyma.03G038900	Chr03	-	4790878	4852398	60051	exon_intron	NB-LRR type disease resistance protein Rps1-k-2 [Glycine max]
novel-m0836-3p	Glyma.03G038900	Chr03	-	4793206	4854713	60038	exon_intron	NB-LRR type disease resistance protein Rps1-k-2 [Glycine max]
novel-m0836-3p	Glyma.03G043900	Chr03	+	5508940	5574609	65142	exon_intron	NB-LRR type disease resistance protein Rps1-k-2 [Glycine max]
novel-m0836-3p	Glyma.03G043900	Chr03	+	5525724	5576839	50588	exon_intron	NB-LRR type disease resistance protein Rps1-k-2 [Glycine max]
novel-m0836-3p	Glyma.18G088300	Chr18	-	8694186	8776551	82366	antisense	PREDICTED: probable long-chain-alcohol O-fatty-acyltransferase 1 [Glycine max]
novel-m0838-5p	Glyma.06G263500	Chr06	-	45090051	45142436	52386	antisense	PREDICTED: organic cation/carnitine transporter 4-like [Glycine max]
novel-m0838-5p	Glyma.06G263900	Chr06	-	45090051	45168515	78465	antisense	PREDICTED: probable disease resistance protein RPP1 [Glycine max]
novel-m0838-5p	Glyma.06G264800	Chr06	-	45178962	45234726	55765	antisense	Bifunctional monodehydroascorbate reductase and carbonic anhydrase nectarin-3 [Glycine soja]
novel-m0845-3p	Glyma.06G263900	Chr06	+	45088659	45176311	84344	exon_intron	PREDICTED: probable disease resistance protein RPP1 [Glycine max]
novel-m0845-3p	NA	Chr15	+	12638363	12646695	8333	intergenic	PREDICTED: protein PHYLLO, chloroplastic isoform X3 [Glycine max]
novel-m0845-3p	Glyma.15G246800	Chr15	-	46896807	46974363	74259	exon_intron	TMV resistance protein N [Glycine soja]
novel-m0846-3p	Glyma.06G264800	Chr06	-	45178962	45234726	55765	antisense	Bifunctional monodehydroascorbate reductase and carbonic anhydrase nectarin-3 [Glycine soja]
novel-m0846-3p	Glyma.15G246800	Chr15	-	46896807	46974363	74259	exon_intron	TMV resistance protein N [Glycine soja]
novel-m0846-3p	Glyma.16G161100	Chr16	-	32031368	32044556	13121	exon_intron	PREDICTED: DEAD-box ATP-dependent RNA helicase 39-like [Glycine max]
novel-m0846-3p	Glyma.18G226500	Chr18	+	51531819	51599599	57984	exon_intron	Rpp4 candidate 1 [Glycine max]
novel-m0846-3p	Glyma.18G226500	Chr18	+	51537937	51604131	58435	exon_intron	Rpp4 candidate 1 [Glycine max]
novel-m0846-3p	Glyma.18G226500	Chr18	+	51539430	51612646	65568	exon_intron	Rpp4 candidate 1 [Glycine max]
novel-m0846-3p	Glyma.18G226500	Chr18	+	51548286	51612848	63984	exon_intron	Rpp4 candidate 1 [Glycine max]
novel-m0849-3p	Glyma.16G135700	Chr16	+	29300673	29331004	29335	exon_intron	PREDICTED: disease resistance protein RPP4-like isoform X2 [Glycine max]
novel-m0849-3p	Glyma.16G136200	Chr16	-	29303703	29351584	47001	exon_intron	PREDICTED: protein SUPPRESSOR OF npr1-1, CONSTITUTIVE 1-like [Glycine max]
novel-m0851-3p	Glyma.06G263900	Chr06	+	45088659	45176311	84344	exon_intron	PREDICTED: probable disease resistance protein RPP1 [Glycine max]
novel-m0851-3p	Glyma.18G270100	Chr18	-	55346757	55369681	22925	exon_intron	PREDICTED: receptor-like protein kinase FERONIA [Glycine max]
novel-m0854-3p	Glyma.08G321400	Chr08	-	44022160	44046558	24399	antisense	G-type lectin S-receptor-like serine/threonine-protein kinase B120 [Glycine soja]
novel-m0854-3p	Glyma.08G321400	Chr08	-	44022419	44040779	18361	antisense	G-type lectin S-receptor-like serine/threonine-protein kinase B120 [Glycine soja]
novel-m0854-3p	Glyma.08G321400	Chr08	-	44022529	44046927	24399	antisense	G-type lectin S-receptor-like serine/threonine-protein kinase B120 [Glycine soja]
novel-m0854-3p	Glyma.16G135700	Chr16	+	29300673	29331004	29335	exon_intron	PREDICTED: disease resistance protein RPP4-like isoform X2 [Glycine max]
novel-m0855-5p	Glyma.06G263900	Chr06	+	45088659	45176311	84344	exon_intron	PREDICTED: probable disease resistance protein RPP1 [Glycine max]
novel-m0855-5p	Glyma.07G094700	Chr07	-	8810565	8844086	33522	antisense	Retrovirus-related Pol polyprotein from transposon TNT 1-94 [Cajanus cajan]
novel-m0855-5p	Glyma.10G167800	Chr10	-	40202808	40225407	22600	antisense	RmlC-like cupins superfamily protein [Theobroma cacao]
novel-m0855-5p	Glyma.10G168100	Chr10	-	40202808	40240827	38020	antisense	PREDICTED: ammonium transporter 1 member 2-like [Glycine max]
novel-m0855-5p	Glyma.10G167800	Chr10	-	40202847	40225446	22600	antisense	RmlC-like cupins superfamily protein [Theobroma cacao]
novel-m0855-5p	Glyma.16G069500	Chr16	-	6948418	6989478	41061	antisense	PREDICTED: ribosomal RNA-processing protein 8-like isoform X2 [Glycine max]
novel-m0855-5p	Glyma.18G088300	Chr18	-	8694186	8776551	82366	antisense	PREDICTED: probable long-chain-alcohol O-fatty-acyltransferase 1 [Glycine max]
novel-m0857-3p	Glyma.18G088300	Chr18	-	8694186	8776551	82366	antisense	PREDICTED: probable long-chain-alcohol O-fatty-acyltransferase 1 [Glycine max]
novel-m0859-5p	Glyma.15G246800	Chr15	-	46896807	46974363	74259	exon_intron	TMV resistance protein N [Glycine soja]
novel-m0860-3p	Glyma.06G263500	Chr06	-	45090051	45142436	52386	antisense	PREDICTED: organic cation/carnitine transporter 4-like [Glycine max]
novel-m0860-3p	Glyma.06G263900	Chr06	-	45090051	45168515	78465	antisense	PREDICTED: probable disease resistance protein RPP1 [Glycine max]
novel-m0860-3p	Glyma.18G226600	Chr18	-	51550460	51624530	73462	exon_intron	Rpp4 candidate 2 [Glycine max]
novel-m0862-3p	Glyma.19G115300	Chr19	-	37044443	37080382	35940	antisense	PREDICTED: protein RRP6-like 2 [Glycine max]
novel-m0862-3p	Glyma.19G115600	Chr19	-	37046892	37082599	35708	antisense	PREDICTED: protein RRP6-like 2 [Glycine max]
novel-m0863-3p	Glyma.06G259400	Chr06	-	44435656	44466794	30578	exon_intron	TIR-NBS-LRR type disease resistance protein [Glycine max]
novel-m0863-3p	Glyma.07G094700	Chr07	-	8810565	8844086	33522	antisense	Retrovirus-related Pol polyprotein from transposon TNT 1-94 [Cajanus cajan]
novel-m0863-3p	Glyma.16G031600	Chr16	+	2966642	2992343	15537	exon_intron	PREDICTED: 39S ribosomal protein L46, mitochondrial-like isoform X2 [Glycine max]
novel-m0867-3p	Glyma.06G264800	Chr06	-	45178962	45234726	55765	antisense	Bifunctional monodehydroascorbate reductase and carbonic anhydrase nectarin-3 [Glycine soja]
novel-m0867-3p	Glyma.13G190200	Chr13	-	30356432	30427642	69385	exon_intron	disease resistance protein [Glycine max]
novel-m0870-3p	Glyma.06G264800	Chr06	-	45178962	45234726	55765	antisense	Bifunctional monodehydroascorbate reductase and carbonic anhydrase nectarin-3 [Glycine soja]
novel-m0870-3p	Glyma.07G140200	Chr07	+	16596435	16641976	44589	exon_intron	tau class glutathione S-transferase [Glycine max]
novel-m0870-3p	Glyma.07G140400	Chr07	+	16596435	16662968	65962	exon_intron	tau class glutathione S-transferase [Glycine max]
novel-m0870-3p	Glyma.15G246800	Chr15	-	46896807	46974363	74259	exon_intron	TMV resistance protein N [Glycine soja]
novel-m0870-3p	Glyma.18G093600	Chr18	-	9492891	9585804	92914	antisense	PREDICTED: disease resistance protein RPM1-like [Glycine max]
novel-m0871-3p	Glyma.08G341200	Chr08	-	45702760	45722471	18849	exon_intron	PREDICTED: metacaspase-1 [Glycine max]
novel-m0871-3p	Glyma.16G136200	Chr16	-	29303703	29351584	47001	exon_intron	PREDICTED: protein SUPPRESSOR OF npr1-1, CONSTITUTIVE 1-like [Glycine max]
novel-m0872-3p	Glyma.06G263900	Chr06	+	45088659	45176311	84344	exon_intron	PREDICTED: probable disease resistance protein RPP1 [Glycine max]
novel-m0872-3p	NA	Chr15	+	12638363	12646695	8333	intergenic	PREDICTED: protein PHYLLO, chloroplastic isoform X3 [Glycine max]
novel-m0872-3p	Glyma.15G246800	Chr15	-	46896807	46974363	74259	exon_intron	TMV resistance protein N [Glycine soja]
novel-m0874-5p	Glyma.02G028200	Chr02	-	2556793	2604302	47510	antisense	matrix metalloproteinase precursor [Glycine max]
novel-m0874-5p	Glyma.02G028400	Chr02	-	2576846	2604302	27457	antisense	PREDICTED: metalloendoproteinase 5-MMP-like [Glycine max]
novel-m0874-5p	Glyma.02G028700	Chr02	-	2577288	2611074	33787	antisense	PREDICTED: metalloendoproteinase 5-MMP-like [Glycine max]
novel-m0874-5p	Glyma.02G028700	Chr02	-	2577288	2615892	38605	antisense	PREDICTED: metalloendoproteinase 5-MMP-like [Glycine max]
novel-m0874-5p	Glyma.12G195500	Chr12	+	35691125	35698590	6946	exon_intron	polyubiquitin-like protein [Medicago truncatula]
novel-m0874-5p	Glyma.12G195600	Chr12	+	35692184	35699358	6946	exon_intron	PREDICTED: peroxidase 3 [Glycine max]
novel-m0874-5p	Glyma.13G190200	Chr13	-	30356432	30406506	48249	exon_intron	disease resistance protein [Glycine max]
novel-m0874-5p	Glyma.13G190200	Chr13	-	30356432	30427642	69385	exon_intron	disease resistance protein [Glycine max]
novel-m0874-5p	Glyma.13G190400	Chr13	+	30356491	30403574	47084	exon_intron	NBS-LRR type disease resistance protein RPG1-B [Glycine max]
novel-m0874-5p	Glyma.13G190400	Chr13	+	30356491	30427701	70808	exon_intron	NBS-LRR type disease resistance protein RPG1-B [Glycine max]
novel-m0874-5p	Glyma.13G190400	Chr13	+	30356608	30403691	47084	exon_intron	NBS-LRR type disease resistance protein RPG1-B [Glycine max]
novel-m0874-5p	Glyma.13G190400	Chr13	+	30356608	30406682	50075	exon_intron	NBS-LRR type disease resistance protein RPG1-B [Glycine max]
novel-m0874-5p	Glyma.13G190400	Chr13	+	30356709	30427920	70809	exon_intron	NBS-LRR type disease resistance protein RPG1-B [Glycine max]
novel-m0874-5p	Glyma.17G030300	Chr17	+	2216680	2223000	6193	exon_intron	stress-induced protein SAM22 [Glycine max]
novel-m0875-3p	Glyma.16G136900	Chr16	-	29373746	29421203	44441	exon_intron	helicase-like protein [Arabidopsis thaliana]
novel-m0875-3p	Glyma.16G136900	Chr16	-	29395792	29418542	19734	exon_intron	helicase-like protein [Arabidopsis thaliana]
novel-m0879-3p	Glyma.06G263900	Chr06	+	45088659	45176311	84344	exon_intron	PREDICTED: probable disease resistance protein RPP1 [Glycine max]
novel-m0879-3p	NA	Chr15	+	12638363	12646695	8333	intergenic	PREDICTED: protein PHYLLO, chloroplastic isoform X3 [Glycine max]
novel-m0879-3p	Glyma.15G246800	Chr15	-	46896807	46974363	74259	exon_intron	TMV resistance protein N [Glycine soja]
novel-m0891-3p	Glyma.03G038900	Chr03	-	4790878	4852398	60051	exon_intron	NB-LRR type disease resistance protein Rps1-k-2 [Glycine max]
novel-m0891-3p	Glyma.03G038900	Chr03	-	4793206	4854713	60038	exon_intron	NB-LRR type disease resistance protein Rps1-k-2 [Glycine max]
novel-m0891-3p	Glyma.08G296000	Chr08	+	41145645	41174361	24221	exon_intron	BnaA04g15120D [Brassica napus]
novel-m0891-3p	Glyma.16G136200	Chr16	-	29303703	29351584	47001	exon_intron	PREDICTED: protein SUPPRESSOR OF npr1-1, CONSTITUTIVE 1-like [Glycine max]
novel-m0891-3p	Glyma.16G155000	Chr16	-	31516054	31523831	7668	exon_intron	PREDICTED: tyrosine-specific transport protein-like isoform X2 [Glycine max]
novel-m0891-3p	Glyma.19G115600	Chr19	+	37046791	37081740	34198	exon_intron	PREDICTED: protein RRP6-like 2 [Glycine max]
novel-m0893-3p	Glyma.08G296000	Chr08	+	41145645	41174361	24221	exon_intron	BnaA04g15120D [Brassica napus]
novel-m0894-3p	Glyma.03G038900	Chr03	-	4790878	4852398	60051	exon_intron	NB-LRR type disease resistance protein Rps1-k-2 [Glycine max]
novel-m0894-3p	Glyma.03G038900	Chr03	-	4793206	4854713	60038	exon_intron	NB-LRR type disease resistance protein Rps1-k-2 [Glycine max]
novel-m0894-3p	Glyma.03G043900	Chr03	+	5508940	5574609	65142	exon_intron	NB-LRR type disease resistance protein Rps1-k-2 [Glycine max]
novel-m0894-3p	Glyma.03G043900	Chr03	+	5525724	5576839	50588	exon_intron	NB-LRR type disease resistance protein Rps1-k-2 [Glycine max]
novel-m0897-3p	Glyma.03G043900	Chr03	+	5508940	5574609	65142	exon_intron	NB-LRR type disease resistance protein Rps1-k-2 [Glycine max]
novel-m0897-3p	Glyma.03G043900	Chr03	+	5525724	5576839	50588	exon_intron	NB-LRR type disease resistance protein Rps1-k-2 [Glycine max]
novel-m0897-3p	Glyma.18G088300	Chr18	-	8694186	8776551	82366	antisense	PREDICTED: probable long-chain-alcohol O-fatty-acyltransferase 1 [Glycine max]
novel-m0900-5p	Glyma.07G038900	Chr07	-	3187234	3222608	31358	exon_intron	auxin-binding protein ABP19a-like precursor [Glycine max]
novel-m0900-5p	Glyma.07G038800	Chr07	+	3187241	3222615	35375	exon_intron	auxin-binding protein ABP19a-like precursor [Glycine max]
novel-m0900-5p	Glyma.07G038900	Chr07	-	3187719	3223093	31358	exon_intron	auxin-binding protein ABP19a-like precursor [Glycine max]
novel-m0900-5p	Glyma.15G269800	Chr15	+	50692653	50714056	19485	exon_intron	PREDICTED: protein EMSY-LIKE 3-like [Glycine max]
novel-m0902-3p	Glyma.19G115300	Chr19	-	37044443	37080382	35940	antisense	PREDICTED: protein RRP6-like 2 [Glycine max]
novel-m0902-3p	Glyma.19G115600	Chr19	-	37046892	37082599	35708	antisense	PREDICTED: protein RRP6-like 2 [Glycine max]
novel-m0903-3p	Glyma.08G341200	Chr08	-	45702760	45722471	18849	exon_intron	PREDICTED: metacaspase-1 [Glycine max]
novel-m0903-3p	Glyma.16G136200	Chr16	-	29303703	29351584	47001	exon_intron	PREDICTED: protein SUPPRESSOR OF npr1-1, CONSTITUTIVE 1-like [Glycine max]
novel-m0905-5p	Glyma.07G038800	Chr07	+	3187241	3222615	35375	exon_intron	auxin-binding protein ABP19a-like precursor [Glycine max]
novel-m0905-5p	Glyma.07G063000	Chr07	+	5568321	5666004	96740	exon_intron	Rpp4C1 [Medicago truncatula]
novel-m0905-5p	NA	Chr15	+	12638363	12646695	8333	intergenic	PREDICTED: protein PHYLLO, chloroplastic isoform X3 [Glycine max]
novel-m0907-3p	Glyma.02G028200	Chr02	-	2556793	2604302	47510	antisense	matrix metalloproteinase precursor [Glycine max]
novel-m0907-3p	Glyma.02G028400	Chr02	-	2576846	2604302	27457	antisense	PREDICTED: metalloendoproteinase 5-MMP-like [Glycine max]
novel-m0907-3p	Glyma.02G028700	Chr02	-	2577288	2611074	33787	antisense	PREDICTED: metalloendoproteinase 5-MMP-like [Glycine max]
novel-m0907-3p	Glyma.02G028700	Chr02	-	2577288	2615892	38605	antisense	PREDICTED: metalloendoproteinase 5-MMP-like [Glycine max]
novel-m0907-3p	Glyma.06G259400	Chr06	-	44435656	44466794	30578	exon_intron	TIR-NBS-LRR type disease resistance protein [Glycine max]
novel-m0907-3p	Glyma.06G261500	Chr06	-	44787892	44831467	43310	exon_intron	TIR-NBS-LRR type disease resistance protein [Glycine max]
novel-m0907-3p	Glyma.06G263900	Chr06	+	45088659	45176311	84344	exon_intron	PREDICTED: probable disease resistance protein RPP1 [Glycine max]
novel-m0907-3p	Glyma.06G264800	Chr06	+	45216075	45239881	23430	exon_intron	Bifunctional monodehydroascorbate reductase and carbonic anhydrase nectarin-3 [Glycine soja]
novel-m0907-3p	Glyma.15G246800	Chr15	-	46896807	46974363	74259	exon_intron	TMV resistance protein N [Glycine soja]
novel-m0907-3p	Glyma.16G069500	Chr16	+	6948440	6957746	8511	exon_intron	PREDICTED: ribosomal RNA-processing protein 8-like isoform X2 [Glycine max]
novel-m0907-3p	Glyma.16G069600	Chr16	+	6949592	6958352	7468	exon_intron	PREDICTED: ribosomal RNA-processing protein 8-like isoform X2 [Glycine max]
novel-m0907-3p	Glyma.16G069600	Chr16	+	6949851	6959153	8010	exon_intron	PREDICTED: ribosomal RNA-processing protein 8-like isoform X2 [Glycine max]
novel-m0907-3p	Glyma.16G069700	Chr16	+	6949851	6981493	30851	exon_intron	PREDICTED: ribosomal RNA-processing protein 8-like isoform X2 [Glycine max]
novel-m0907-3p	Glyma.16G069700	Chr16	+	6949851	6990907	40265	exon_intron	PREDICTED: ribosomal RNA-processing protein 8-like isoform X2 [Glycine max]
novel-m0907-3p	Glyma.16G136200	Chr16	-	29303703	29351584	47001	exon_intron	PREDICTED: protein SUPPRESSOR OF npr1-1, CONSTITUTIVE 1-like [Glycine max]
novel-m0907-3p	Glyma.18G226600	Chr18	-	51550460	51624530	73462	exon_intron	Rpp4 candidate 2 [Glycine max]
novel-m0907-3p	NA	Chr18	-	51605896	51611322	5427	intergenic	PREDICTED: protein PHYLLO, chloroplastic isoform X3 [Glycine max]
novel-m0909-5p	Glyma.03G043900	Chr03	+	5508940	5574609	65142	exon_intron	NB-LRR type disease resistance protein Rps1-k-2 [Glycine max]
novel-m0909-5p	Glyma.03G043900	Chr03	+	5525724	5576839	50588	exon_intron	NB-LRR type disease resistance protein Rps1-k-2 [Glycine max]
novel-m0909-5p	Glyma.07G035700	Chr07	+	2894897	2903132	8236	exon_intron	PREDICTED: midasin-like [Glycine max]
novel-m0909-5p	Glyma.07G063000	Chr07	+	5568321	5666004	96740	exon_intron	Rpp4C1 [Medicago truncatula]
novel-m0909-5p	Glyma.07G063800	Chr07	+	5643731	5717210	72743	exon_intron	Disease resistance protein RPS5 [Glycine soja]
novel-m0909-5p	Glyma.07G140200	Chr07	+	16596435	16641976	44589	exon_intron	tau class glutathione S-transferase [Glycine max]
novel-m0909-5p	Glyma.07G140400	Chr07	+	16596435	16662968	65962	exon_intron	tau class glutathione S-transferase [Glycine max]
novel-m0909-5p	Glyma.16G135700	Chr16	+	29300673	29331004	29335	exon_intron	PREDICTED: disease resistance protein RPP4-like isoform X2 [Glycine max]
novel-m0909-5p	Glyma.19G115600	Chr19	+	37046791	37081740	34198	exon_intron	PREDICTED: protein RRP6-like 2 [Glycine max]
novel-m0913-5p	Glyma.01G015000	Chr01	-	1490962	1502919	11594	exon_intron	PREDICTED: probable inactive shikimate kinase like 2, chloroplastic [Glycine max]
novel-m0913-5p	Glyma.06G259400	Chr06	-	44435656	44466794	30578	exon_intron	TIR-NBS-LRR type disease resistance protein [Glycine max]
novel-m0913-5p	Glyma.06G261500	Chr06	-	44787892	44831467	43310	exon_intron	TIR-NBS-LRR type disease resistance protein [Glycine max]
novel-m0913-5p	Glyma.06G263900	Chr06	+	45088659	45176311	84344	exon_intron	PREDICTED: probable disease resistance protein RPP1 [Glycine max]
novel-m0913-5p	Glyma.18G088300	Chr18	-	8694186	8776551	82366	antisense	PREDICTED: probable long-chain-alcohol O-fatty-acyltransferase 1 [Glycine max]
novel-m0917-5p	Glyma.18G088300	Chr18	-	8694186	8776551	82366	antisense	PREDICTED: probable long-chain-alcohol O-fatty-acyltransferase 1 [Glycine max]
novel-m0918-3p	Glyma.15G246800	Chr15	-	46896807	46974363	74259	exon_intron	TMV resistance protein N [Glycine soja]
novel-m0918-5p	Glyma.06G264800	Chr06	-	45178962	45234726	55765	antisense	Bifunctional monodehydroascorbate reductase and carbonic anhydrase nectarin-3 [Glycine soja]
novel-m0918-5p	Glyma.15G246800	Chr15	-	46896807	46974363	74259	exon_intron	TMV resistance protein N [Glycine soja]
novel-m0918-5p	Glyma.18G088300	Chr18	-	8694186	8776551	82366	antisense	PREDICTED: probable long-chain-alcohol O-fatty-acyltransferase 1 [Glycine max]
novel-m0918-5p	Glyma.18G093600	Chr18	-	9492891	9585804	92914	antisense	PREDICTED: disease resistance protein RPM1-like [Glycine max]
novel-m0919-5p	Glyma.15G246800	Chr15	-	46896807	46974363	74259	exon_intron	TMV resistance protein N [Glycine soja]
novel-m0919-5p	Glyma.16G161100	Chr16	-	32031368	32044556	13121	exon_intron	PREDICTED: DEAD-box ATP-dependent RNA helicase 39-like [Glycine max]
novel-m0919-5p	Glyma.18G088300	Chr18	-	8694186	8776551	82366	antisense	PREDICTED: probable long-chain-alcohol O-fatty-acyltransferase 1 [Glycine max]
novel-m0920-5p	Glyma.15G246800	Chr15	-	46896807	46974363	74259	exon_intron	TMV resistance protein N [Glycine soja]
novel-m0926-3p	Glyma.03G043900	Chr03	+	5508940	5574609	65142	exon_intron	NB-LRR type disease resistance protein Rps1-k-2 [Glycine max]
novel-m0926-3p	Glyma.03G043900	Chr03	+	5525724	5576839	50588	exon_intron	NB-LRR type disease resistance protein Rps1-k-2 [Glycine max]
novel-m0926-3p	Glyma.07G038900	Chr07	-	3187234	3222608	31358	exon_intron	auxin-binding protein ABP19a-like precursor [Glycine max]
novel-m0926-3p	Glyma.07G038900	Chr07	-	3187719	3223093	31358	exon_intron	auxin-binding protein ABP19a-like precursor [Glycine max]
novel-m0928-3p	Glyma.19G115600	Chr19	-	37046892	37082599	35708	antisense	PREDICTED: protein RRP6-like 2 [Glycine max]
novel-m0929-5p	Glyma.03G043900	Chr03	+	5508940	5574609	65142	exon_intron	NB-LRR type disease resistance protein Rps1-k-2 [Glycine max]
novel-m0929-5p	Glyma.03G043900	Chr03	+	5525724	5576839	50588	exon_intron	NB-LRR type disease resistance protein Rps1-k-2 [Glycine max]
novel-m0930-3p	Glyma.08G341200	Chr08	-	45702760	45722471	18849	exon_intron	PREDICTED: metacaspase-1 [Glycine max]
novel-m0930-3p	Glyma.16G136200	Chr16	-	29303703	29351584	47001	exon_intron	PREDICTED: protein SUPPRESSOR OF npr1-1, CONSTITUTIVE 1-like [Glycine max]
novel-m0931-5p	Glyma.16G210800	Chr16	+	36973378	36987029	12991	exon_intron	Methyltransferase-like protein 21D [Glycine soja]
novel-m0932-5p	Glyma.03G043900	Chr03	+	5508940	5574609	65142	exon_intron	NB-LRR type disease resistance protein Rps1-k-2 [Glycine max]
novel-m0932-5p	Glyma.03G043900	Chr03	+	5525724	5576839	50588	exon_intron	NB-LRR type disease resistance protein Rps1-k-2 [Glycine max]
novel-m0933-5p	Glyma.03G043900	Chr03	+	5508940	5574609	65142	exon_intron	NB-LRR type disease resistance protein Rps1-k-2 [Glycine max]
novel-m0933-5p	Glyma.03G043900	Chr03	+	5525724	5576839	50588	exon_intron	NB-LRR type disease resistance protein Rps1-k-2 [Glycine max]
novel-m0935-3p	Glyma.03G038900	Chr03	-	4790878	4852398	60051	exon_intron	NB-LRR type disease resistance protein Rps1-k-2 [Glycine max]
novel-m0935-3p	Glyma.03G038900	Chr03	-	4793206	4854713	60038	exon_intron	NB-LRR type disease resistance protein Rps1-k-2 [Glycine max]
novel-m0935-3p	Glyma.03G043900	Chr03	+	5508940	5574609	65142	exon_intron	NB-LRR type disease resistance protein Rps1-k-2 [Glycine max]
novel-m0935-3p	Glyma.03G043900	Chr03	+	5525724	5576839	50588	exon_intron	NB-LRR type disease resistance protein Rps1-k-2 [Glycine max]
novel-m0935-3p	Glyma.18G088300	Chr18	-	8694186	8776551	82366	antisense	PREDICTED: probable long-chain-alcohol O-fatty-acyltransferase 1 [Glycine max]
novel-m0940-3p	Glyma.08G296000	Chr08	+	41145645	41174361	24221	exon_intron	BnaA04g15120D [Brassica napus]
novel-m0941-5p	Glyma.15G246800	Chr15	-	46896807	46974363	74259	exon_intron	TMV resistance protein N [Glycine soja]
novel-m0941-5p	Glyma.16G161100	Chr16	-	32031368	32044556	13121	exon_intron	PREDICTED: DEAD-box ATP-dependent RNA helicase 39-like [Glycine max]
novel-m0941-5p	Glyma.18G088300	Chr18	-	8694186	8776551	82366	antisense	PREDICTED: probable long-chain-alcohol O-fatty-acyltransferase 1 [Glycine max]
novel-m0951-3p	Glyma.03G038900	Chr03	-	4790878	4852398	60051	exon_intron	NB-LRR type disease resistance protein Rps1-k-2 [Glycine max]
novel-m0951-3p	Glyma.03G038900	Chr03	-	4793206	4854713	60038	exon_intron	NB-LRR type disease resistance protein Rps1-k-2 [Glycine max]
novel-m0951-3p	Glyma.03G160300	Chr03	+	37529006	37537446	8441	exon_intron	PREDICTED: cytochrome P450 94A1-like [Glycine max]
novel-m0951-3p	Glyma.16G136200	Chr16	-	29303703	29351584	47001	exon_intron	PREDICTED: protein SUPPRESSOR OF npr1-1, CONSTITUTIVE 1-like [Glycine max]
novel-m0951-3p	Glyma.18G226600	Chr18	-	51550460	51624530	73462	exon_intron	Rpp4 candidate 2 [Glycine max]
novel-m0956-3p	Glyma.02G028200	Chr02	-	2556793	2604302	47510	antisense	matrix metalloproteinase precursor [Glycine max]
novel-m0956-3p	Glyma.02G028400	Chr02	-	2576846	2604302	27457	antisense	PREDICTED: metalloendoproteinase 5-MMP-like [Glycine max]
novel-m0956-3p	Glyma.02G028700	Chr02	-	2577288	2611074	33787	antisense	PREDICTED: metalloendoproteinase 5-MMP-like [Glycine max]
novel-m0956-3p	Glyma.02G028700	Chr02	-	2577288	2615892	38605	antisense	PREDICTED: metalloendoproteinase 5-MMP-like [Glycine max]
novel-m0962-5p	Glyma.16G210800	Chr16	+	36973378	36987029	12991	exon_intron	Methyltransferase-like protein 21D [Glycine soja]
novel-m0966-5p	Glyma.03G043900	Chr03	+	5508940	5574609	65142	exon_intron	NB-LRR type disease resistance protein Rps1-k-2 [Glycine max]
novel-m0966-5p	Glyma.03G043900	Chr03	+	5525724	5576839	50588	exon_intron	NB-LRR type disease resistance protein Rps1-k-2 [Glycine max]
novel-m0973-5p	Glyma.13G054400	Chr13	+	15155238	15167106	11869	antisense	FERONIA receptor-like kinase precursor [Glycine max]
novel-m0983-5p	Glyma.13G190400	Chr13	+	30356491	30403574	47084	exon_intron	NBS-LRR type disease resistance protein RPG1-B [Glycine max]
novel-m0983-5p	Glyma.13G190400	Chr13	+	30356491	30427701	70808	exon_intron	NBS-LRR type disease resistance protein RPG1-B [Glycine max]
novel-m0983-5p	Glyma.13G190400	Chr13	+	30356608	30403691	47084	exon_intron	NBS-LRR type disease resistance protein RPG1-B [Glycine max]
novel-m0983-5p	Glyma.13G190400	Chr13	+	30356608	30406682	50075	exon_intron	NBS-LRR type disease resistance protein RPG1-B [Glycine max]
novel-m0983-5p	Glyma.13G190400	Chr13	+	30356709	30427920	70809	exon_intron	NBS-LRR type disease resistance protein RPG1-B [Glycine max]
novel-m0987-3p	Glyma.07G107400	Chr07	+	10472578	10484593	12016	antisense	PREDICTED: type IV inositol polyphosphate 5-phosphatase 9 isoform X2 [Glycine max]
novel-m0989-3p	Glyma.08G341200	Chr08	-	45702760	45722471	18849	exon_intron	PREDICTED: metacaspase-1 [Glycine max]
novel-m0989-3p	Glyma.16G136200	Chr16	-	29303703	29351584	47001	exon_intron	PREDICTED: protein SUPPRESSOR OF npr1-1, CONSTITUTIVE 1-like [Glycine max]
novel-m0990-3p	Glyma.16G069500	Chr16	-	6948418	6957724	9307	antisense	PREDICTED: ribosomal RNA-processing protein 8-like isoform X2 [Glycine max]
novel-m0990-3p	Glyma.16G069500	Chr16	-	6948418	6989478	41061	antisense	PREDICTED: ribosomal RNA-processing protein 8-like isoform X2 [Glycine max]
novel-m0990-3p	Glyma.16G069700	Chr16	-	6950948	6960067	9120	antisense	PREDICTED: ribosomal RNA-processing protein 8-like isoform X2 [Glycine max]
novel-m0991-3p	NA	Chr17	+	41354746	41357129	2384	intergenic	PREDICTED: protein PHYLLO, chloroplastic isoform X3 [Glycine max]
novel-m0991-3p	Glyma.18G204400	Chr18	-	48742885	48777172	34288	antisense	LRR receptor-like serine/threonine-protein kinase GSO1 [Glycine soja]
novel-m0992-5p	Glyma.03G043900	Chr03	+	5508940	5574609	65142	exon_intron	NB-LRR type disease resistance protein Rps1-k-2 [Glycine max]
novel-m0992-5p	Glyma.03G043900	Chr03	+	5525724	5576839	50588	exon_intron	NB-LRR type disease resistance protein Rps1-k-2 [Glycine max]
novel-m0995-5p	Glyma.06G263900	Chr06	-	45090051	45168515	78465	antisense	PREDICTED: probable disease resistance protein RPP1 [Glycine max]
novel-m0995-5p	Glyma.18G226500	Chr18	+	51531819	51599599	57984	exon_intron	Rpp4 candidate 1 [Glycine max]
novel-m0995-5p	Glyma.18G226500	Chr18	+	51537937	51604131	58435	exon_intron	Rpp4 candidate 1 [Glycine max]
novel-m0995-5p	Glyma.18G226500	Chr18	+	51539430	51612646	65568	exon_intron	Rpp4 candidate 1 [Glycine max]
novel-m0995-5p	Glyma.18G226500	Chr18	+	51548286	51612848	63984	exon_intron	Rpp4 candidate 1 [Glycine max]
novel-m0997-5p	Glyma.03G038900	Chr03	-	4790878	4852398	60051	exon_intron	NB-LRR type disease resistance protein Rps1-k-2 [Glycine max]
novel-m0997-5p	Glyma.03G038900	Chr03	-	4793206	4854713	60038	exon_intron	NB-LRR type disease resistance protein Rps1-k-2 [Glycine max]
novel-m0997-5p	Glyma.18G088300	Chr18	-	8694186	8776551	82366	antisense	PREDICTED: probable long-chain-alcohol O-fatty-acyltransferase 1 [Glycine max]
novel-m1001-3p	Glyma.08G341200	Chr08	-	45702760	45722471	18849	exon_intron	PREDICTED: metacaspase-1 [Glycine max]
novel-m1001-3p	Glyma.16G136200	Chr16	-	29303703	29351584	47001	exon_intron	PREDICTED: protein SUPPRESSOR OF npr1-1, CONSTITUTIVE 1-like [Glycine max]
novel-m1004-3p	Glyma.03G038900	Chr03	-	4790878	4852398	60051	exon_intron	NB-LRR type disease resistance protein Rps1-k-2 [Glycine max]
novel-m1004-3p	Glyma.03G038900	Chr03	-	4793206	4854713	60038	exon_intron	NB-LRR type disease resistance protein Rps1-k-2 [Glycine max]
novel-m1004-3p	Glyma.03G043900	Chr03	+	5508940	5574609	65142	exon_intron	NB-LRR type disease resistance protein Rps1-k-2 [Glycine max]
novel-m1004-3p	Glyma.03G043900	Chr03	+	5525724	5576839	50588	exon_intron	NB-LRR type disease resistance protein Rps1-k-2 [Glycine max]
novel-m1005-3p	Glyma.13G190400	Chr13	+	30356491	30403574	47084	exon_intron	NBS-LRR type disease resistance protein RPG1-B [Glycine max]
novel-m1005-3p	Glyma.13G190400	Chr13	+	30356491	30427701	70808	exon_intron	NBS-LRR type disease resistance protein RPG1-B [Glycine max]
novel-m1005-3p	Glyma.13G190400	Chr13	+	30356608	30403691	47084	exon_intron	NBS-LRR type disease resistance protein RPG1-B [Glycine max]
novel-m1005-3p	Glyma.13G190400	Chr13	+	30356608	30406682	50075	exon_intron	NBS-LRR type disease resistance protein RPG1-B [Glycine max]
novel-m1005-3p	Glyma.13G190400	Chr13	+	30356709	30427920	70809	exon_intron	NBS-LRR type disease resistance protein RPG1-B [Glycine max]
novel-m1006-5p	Glyma.02G028200	Chr02	-	2556793	2604302	47510	antisense	matrix metalloproteinase precursor [Glycine max]
novel-m1006-5p	Glyma.02G028400	Chr02	-	2576846	2604302	27457	antisense	PREDICTED: metalloendoproteinase 5-MMP-like [Glycine max]
novel-m1006-5p	Glyma.02G028700	Chr02	-	2577288	2611074	33787	antisense	PREDICTED: metalloendoproteinase 5-MMP-like [Glycine max]
novel-m1006-5p	Glyma.02G028700	Chr02	-	2577288	2615892	38605	antisense	PREDICTED: metalloendoproteinase 5-MMP-like [Glycine max]
novel-m1006-5p	Glyma.12G195500	Chr12	+	35691125	35698590	6946	exon_intron	polyubiquitin-like protein [Medicago truncatula]
novel-m1006-5p	Glyma.12G195600	Chr12	+	35692184	35699358	6946	exon_intron	PREDICTED: peroxidase 3 [Glycine max]
novel-m1006-5p	Glyma.13G190200	Chr13	-	30356432	30406506	48249	exon_intron	disease resistance protein [Glycine max]
novel-m1006-5p	Glyma.13G190200	Chr13	-	30356432	30427642	69385	exon_intron	disease resistance protein [Glycine max]
novel-m1006-5p	Glyma.13G190400	Chr13	+	30356491	30403574	47084	exon_intron	NBS-LRR type disease resistance protein RPG1-B [Glycine max]
novel-m1006-5p	Glyma.13G190400	Chr13	+	30356491	30427701	70808	exon_intron	NBS-LRR type disease resistance protein RPG1-B [Glycine max]
novel-m1006-5p	Glyma.13G190400	Chr13	+	30356608	30403691	47084	exon_intron	NBS-LRR type disease resistance protein RPG1-B [Glycine max]
novel-m1006-5p	Glyma.13G190400	Chr13	+	30356608	30406682	50075	exon_intron	NBS-LRR type disease resistance protein RPG1-B [Glycine max]
novel-m1006-5p	Glyma.13G190400	Chr13	+	30356709	30427920	70809	exon_intron	NBS-LRR type disease resistance protein RPG1-B [Glycine max]
novel-m1006-5p	Glyma.17G030300	Chr17	+	2216680	2223000	6193	exon_intron	stress-induced protein SAM22 [Glycine max]
novel-m1008-3p	Glyma.03G043900	Chr03	+	5508940	5574609	65142	exon_intron	NB-LRR type disease resistance protein Rps1-k-2 [Glycine max]
novel-m1008-3p	Glyma.03G043900	Chr03	+	5525724	5576839	50588	exon_intron	NB-LRR type disease resistance protein Rps1-k-2 [Glycine max]
novel-m1008-3p	Glyma.18G088300	Chr18	-	8694186	8776551	82366	antisense	PREDICTED: probable long-chain-alcohol O-fatty-acyltransferase 1 [Glycine max]
novel-m1009-3p	Glyma.15G011900	Chr15	+	915624	937151	19770	exon_intron	PREDICTED: pleiotropic drug resistance protein 1-like isoform X1 [Glycine max]
novel-m1009-3p	Glyma.15G246800	Chr15	-	46896807	46974363	74259	exon_intron	TMV resistance protein N [Glycine soja]
novel-m1028-5p	Glyma.15G246800	Chr15	-	46896807	46974363	74259	exon_intron	TMV resistance protein N [Glycine soja]
novel-m1029-5p	Glyma.16G069500	Chr16	-	6948418	6957724	9307	antisense	PREDICTED: ribosomal RNA-processing protein 8-like isoform X2 [Glycine max]
novel-m1029-5p	Glyma.16G069500	Chr16	-	6948418	6989478	41061	antisense	PREDICTED: ribosomal RNA-processing protein 8-like isoform X2 [Glycine max]
novel-m1029-5p	Glyma.16G069700	Chr16	-	6950948	6960067	9120	antisense	PREDICTED: ribosomal RNA-processing protein 8-like isoform X2 [Glycine max]
novel-m1030-5p	Glyma.07G072700	Chr07	+	6613053	6636645	19153	exon_intron	PREDICTED: O-glucosyltransferase rumi homolog isoform X2 [Glycine max]
novel-m1032-5p	Glyma.07G072700	Chr07	+	6613053	6636645	19153	exon_intron	PREDICTED: O-glucosyltransferase rumi homolog isoform X2 [Glycine max]
novel-m1034-3p	Glyma.15G011900	Chr15	+	915624	937151	19770	exon_intron	PREDICTED: pleiotropic drug resistance protein 1-like isoform X1 [Glycine max]
novel-m1039-3p	Glyma.03G038900	Chr03	-	4790878	4852398	60051	exon_intron	NB-LRR type disease resistance protein Rps1-k-2 [Glycine max]
novel-m1039-3p	Glyma.03G038900	Chr03	-	4793206	4854713	60038	exon_intron	NB-LRR type disease resistance protein Rps1-k-2 [Glycine max]
novel-m1039-3p	Glyma.03G043900	Chr03	+	5508940	5574609	65142	exon_intron	NB-LRR type disease resistance protein Rps1-k-2 [Glycine max]
novel-m1039-3p	Glyma.03G043900	Chr03	+	5525724	5576839	50588	exon_intron	NB-LRR type disease resistance protein Rps1-k-2 [Glycine max]
novel-m1039-3p	Glyma.18G088300	Chr18	-	8694186	8776551	82366	antisense	PREDICTED: probable long-chain-alcohol O-fatty-acyltransferase 1 [Glycine max]
novel-m1040-5p	Glyma.18G204400	Chr18	-	48742885	48777172	34288	antisense	LRR receptor-like serine/threonine-protein kinase GSO1 [Glycine soja]
novel-m1043-5p	Glyma.18G270100	Chr18	+	55346515	55371029	24515	antisense	PREDICTED: receptor-like protein kinase FERONIA [Glycine max]
novel-m1043-5p	Glyma.18G270100	Chr18	-	55346757	55369681	22925	exon_intron	PREDICTED: receptor-like protein kinase FERONIA [Glycine max]
novel-m1044-5p	Glyma.03G043900	Chr03	+	5508940	5574609	65142	exon_intron	NB-LRR type disease resistance protein Rps1-k-2 [Glycine max]
novel-m1044-5p	Glyma.03G043900	Chr03	+	5525724	5576839	50588	exon_intron	NB-LRR type disease resistance protein Rps1-k-2 [Glycine max]
novel-m1044-5p	Glyma.07G035700	Chr07	+	2894897	2903132	8236	exon_intron	PREDICTED: midasin-like [Glycine max]
novel-m1044-5p	Glyma.07G063000	Chr07	+	5568321	5666004	96740	exon_intron	Rpp4C1 [Medicago truncatula]
novel-m1044-5p	Glyma.07G063800	Chr07	+	5643731	5717210	72743	exon_intron	Disease resistance protein RPS5 [Glycine soja]
novel-m1044-5p	Glyma.07G140200	Chr07	+	16596435	16641976	44589	exon_intron	tau class glutathione S-transferase [Glycine max]
novel-m1044-5p	Glyma.07G140400	Chr07	+	16596435	16662968	65962	exon_intron	tau class glutathione S-transferase [Glycine max]
novel-m1044-5p	Glyma.16G135700	Chr16	+	29300673	29331004	29335	exon_intron	PREDICTED: disease resistance protein RPP4-like isoform X2 [Glycine max]
novel-m1044-5p	Glyma.19G115600	Chr19	+	37046791	37081740	34198	exon_intron	PREDICTED: protein RRP6-like 2 [Glycine max]
novel-m1048-3p	Glyma.18G088300	Chr18	-	8694186	8776551	82366	antisense	PREDICTED: probable long-chain-alcohol O-fatty-acyltransferase 1 [Glycine max]
novel-m1049-3p	Glyma.18G088300	Chr18	-	8694186	8776551	82366	antisense	PREDICTED: probable long-chain-alcohol O-fatty-acyltransferase 1 [Glycine max]
novel-m1051-3p	Glyma.18G088300	Chr18	-	8694186	8776551	82366	antisense	PREDICTED: probable long-chain-alcohol O-fatty-acyltransferase 1 [Glycine max]
novel-m1052-5p	Glyma.18G088300	Chr18	-	8694186	8776551	82366	antisense	PREDICTED: probable long-chain-alcohol O-fatty-acyltransferase 1 [Glycine max]
novel-m1056-5p	Glyma.11G019800	Chr11	-	1371727	1414102	41339	exon_intron	lactoylglutathione lyase/glyoxalase I family protein [Medicago truncatula]
novel-m1056-5p	Glyma.18G093600	Chr18	-	9492891	9585804	92914	antisense	PREDICTED: disease resistance protein RPM1-like [Glycine max]
novel-m1057-3p	Glyma.06G263900	Chr06	-	45090051	45168515	78465	antisense	PREDICTED: probable disease resistance protein RPP1 [Glycine max]
novel-m1057-3p	Glyma.08G321200	Chr08	+	44021047	44039006	17361	exon_intron	PREDICTED: protein ASPARTIC PROTEASE IN GUARD CELL 2 [Glycine max]
novel-m1058-5p	Glyma.11G019800	Chr11	-	1371727	1414102	41339	exon_intron	lactoylglutathione lyase/glyoxalase I family protein [Medicago truncatula]
novel-m1058-5p	Glyma.18G093600	Chr18	-	9492891	9585804	92914	antisense	PREDICTED: disease resistance protein RPM1-like [Glycine max]
novel-m1069-3p	Glyma.03G043900	Chr03	+	5508940	5574609	65142	exon_intron	NB-LRR type disease resistance protein Rps1-k-2 [Glycine max]
novel-m1069-3p	Glyma.03G043900	Chr03	+	5525724	5576839	50588	exon_intron	NB-LRR type disease resistance protein Rps1-k-2 [Glycine max]
novel-m1069-3p	Glyma.18G088300	Chr18	-	8694186	8776551	82366	antisense	PREDICTED: probable long-chain-alcohol O-fatty-acyltransferase 1 [Glycine max]
novel-m1072-5p	Glyma.02G028200	Chr02	-	2556793	2604302	47510	antisense	matrix metalloproteinase precursor [Glycine max]
novel-m1072-5p	Glyma.02G028400	Chr02	-	2576846	2604302	27457	antisense	PREDICTED: metalloendoproteinase 5-MMP-like [Glycine max]
novel-m1072-5p	Glyma.02G028700	Chr02	-	2577288	2611074	33787	antisense	PREDICTED: metalloendoproteinase 5-MMP-like [Glycine max]
novel-m1072-5p	Glyma.02G028700	Chr02	-	2577288	2615892	38605	antisense	PREDICTED: metalloendoproteinase 5-MMP-like [Glycine max]
novel-m1072-5p	Glyma.12G195500	Chr12	+	35691125	35698590	6946	exon_intron	polyubiquitin-like protein [Medicago truncatula]
novel-m1072-5p	Glyma.12G195600	Chr12	+	35692184	35699358	6946	exon_intron	PREDICTED: peroxidase 3 [Glycine max]
novel-m1072-5p	Glyma.13G190200	Chr13	-	30356432	30406506	48249	exon_intron	disease resistance protein [Glycine max]
novel-m1072-5p	Glyma.13G190200	Chr13	-	30356432	30427642	69385	exon_intron	disease resistance protein [Glycine max]
novel-m1072-5p	Glyma.13G190400	Chr13	+	30356491	30403574	47084	exon_intron	NBS-LRR type disease resistance protein RPG1-B [Glycine max]
novel-m1072-5p	Glyma.13G190400	Chr13	+	30356491	30427701	70808	exon_intron	NBS-LRR type disease resistance protein RPG1-B [Glycine max]
novel-m1072-5p	Glyma.13G190400	Chr13	+	30356608	30403691	47084	exon_intron	NBS-LRR type disease resistance protein RPG1-B [Glycine max]
novel-m1072-5p	Glyma.13G190400	Chr13	+	30356608	30406682	50075	exon_intron	NBS-LRR type disease resistance protein RPG1-B [Glycine max]
novel-m1072-5p	Glyma.13G190400	Chr13	+	30356709	30427920	70809	exon_intron	NBS-LRR type disease resistance protein RPG1-B [Glycine max]
novel-m1072-5p	Glyma.17G030300	Chr17	+	2216680	2223000	6193	exon_intron	stress-induced protein SAM22 [Glycine max]
novel-m1075-3p	Glyma.15G011900	Chr15	+	915624	937151	19770	exon_intron	PREDICTED: pleiotropic drug resistance protein 1-like isoform X1 [Glycine max]
novel-m1080-3p	Glyma.18G088300	Chr18	-	8694186	8776551	82366	antisense	PREDICTED: probable long-chain-alcohol O-fatty-acyltransferase 1 [Glycine max]
novel-m1085-3p	Glyma.06G261500	Chr06	-	44787892	44831467	43310	exon_intron	TIR-NBS-LRR type disease resistance protein [Glycine max]
novel-m1086-3p	Glyma.15G246800	Chr15	-	46896807	46974363	74259	exon_intron	TMV resistance protein N [Glycine soja]
novel-m1086-3p	Glyma.16G161100	Chr16	-	32031368	32044556	13121	exon_intron	PREDICTED: DEAD-box ATP-dependent RNA helicase 39-like [Glycine max]
novel-m1086-3p	Glyma.18G088300	Chr18	-	8694186	8776551	82366	antisense	PREDICTED: probable long-chain-alcohol O-fatty-acyltransferase 1 [Glycine max]
novel-m1086-5p	Glyma.15G246800	Chr15	-	46896807	46974363	74259	exon_intron	TMV resistance protein N [Glycine soja]
novel-m1086-5p	Glyma.16G161100	Chr16	-	32031368	32044556	13121	exon_intron	PREDICTED: DEAD-box ATP-dependent RNA helicase 39-like [Glycine max]
novel-m1086-5p	Glyma.18G088300	Chr18	-	8694186	8776551	82366	antisense	PREDICTED: probable long-chain-alcohol O-fatty-acyltransferase 1 [Glycine max]
novel-m1089-3p	Glyma.08G296000	Chr08	+	41145645	41174361	24221	exon_intron	BnaA04g15120D [Brassica napus]
novel-m1091-3p	Glyma.16G135700	Chr16	+	29300673	29331004	29335	exon_intron	PREDICTED: disease resistance protein RPP4-like isoform X2 [Glycine max]
novel-m1091-3p	Glyma.16G136200	Chr16	-	29303703	29351584	47001	exon_intron	PREDICTED: protein SUPPRESSOR OF npr1-1, CONSTITUTIVE 1-like [Glycine max]
novel-m1100-5p	Glyma.07G072700	Chr07	+	6613053	6636645	19153	exon_intron	PREDICTED: O-glucosyltransferase rumi homolog isoform X2 [Glycine max]
novel-m1112-3p	Glyma.16G136200	Chr16	-	29303703	29351584	47001	exon_intron	PREDICTED: protein SUPPRESSOR OF npr1-1, CONSTITUTIVE 1-like [Glycine max]
novel-m1118-3p	Glyma.16G135700	Chr16	+	29300673	29331004	29335	exon_intron	PREDICTED: disease resistance protein RPP4-like isoform X2 [Glycine max]
novel-m1118-3p	Glyma.16G136200	Chr16	-	29303703	29351584	47001	exon_intron	PREDICTED: protein SUPPRESSOR OF npr1-1, CONSTITUTIVE 1-like [Glycine max]
novel-m1122-3p	Glyma.03G043900	Chr03	+	5508940	5574609	65142	exon_intron	NB-LRR type disease resistance protein Rps1-k-2 [Glycine max]
novel-m1122-3p	Glyma.03G043900	Chr03	+	5525724	5576839	50588	exon_intron	NB-LRR type disease resistance protein Rps1-k-2 [Glycine max]
novel-m1122-3p	Glyma.16G136900	Chr16	-	29373746	29421203	44441	exon_intron	helicase-like protein [Arabidopsis thaliana]
novel-m1122-3p	Glyma.16G136900	Chr16	-	29395792	29418542	19734	exon_intron	helicase-like protein [Arabidopsis thaliana]
novel-m1122-3p	Glyma.19G115300	Chr19	-	37044443	37080382	35940	antisense	PREDICTED: protein RRP6-like 2 [Glycine max]
novel-m1122-3p	Glyma.19G115600	Chr19	-	37046892	37082599	35708	antisense	PREDICTED: protein RRP6-like 2 [Glycine max]
novel-m1130-3p	Glyma.06G264800	Chr06	-	45178962	45234726	55765	antisense	Bifunctional monodehydroascorbate reductase and carbonic anhydrase nectarin-3 [Glycine soja]
novel-m1130-3p	Glyma.07G140200	Chr07	+	16596435	16641976	44589	exon_intron	tau class glutathione S-transferase [Glycine max]
novel-m1130-3p	Glyma.07G140400	Chr07	+	16596435	16662968	65962	exon_intron	tau class glutathione S-transferase [Glycine max]
novel-m1130-3p	Glyma.15G246800	Chr15	-	46896807	46974363	74259	exon_intron	TMV resistance protein N [Glycine soja]
novel-m1130-3p	Glyma.18G093600	Chr18	-	9492891	9585804	92914	antisense	PREDICTED: disease resistance protein RPM1-like [Glycine max]
novel-m1132-3p	Glyma.06G263900	Chr06	-	45090051	45168515	78465	antisense	PREDICTED: probable disease resistance protein RPP1 [Glycine max]
novel-m1132-3p	Glyma.13G190400	Chr13	+	30356491	30403574	47084	exon_intron	NBS-LRR type disease resistance protein RPG1-B [Glycine max]
novel-m1132-3p	Glyma.13G190400	Chr13	+	30356491	30427701	70808	exon_intron	NBS-LRR type disease resistance protein RPG1-B [Glycine max]
novel-m1132-3p	Glyma.13G190400	Chr13	+	30356608	30403691	47084	exon_intron	NBS-LRR type disease resistance protein RPG1-B [Glycine max]
novel-m1132-3p	Glyma.13G190400	Chr13	+	30356608	30406682	50075	exon_intron	NBS-LRR type disease resistance protein RPG1-B [Glycine max]
novel-m1132-3p	Glyma.13G190400	Chr13	+	30356709	30427920	70809	exon_intron	NBS-LRR type disease resistance protein RPG1-B [Glycine max]
novel-m1133-5p	Glyma.13G190400	Chr13	+	30356491	30403574	47084	exon_intron	NBS-LRR type disease resistance protein RPG1-B [Glycine max]
novel-m1133-5p	Glyma.13G190400	Chr13	+	30356491	30427701	70808	exon_intron	NBS-LRR type disease resistance protein RPG1-B [Glycine max]
novel-m1133-5p	Glyma.13G190400	Chr13	+	30356608	30403691	47084	exon_intron	NBS-LRR type disease resistance protein RPG1-B [Glycine max]
novel-m1133-5p	Glyma.13G190400	Chr13	+	30356608	30406682	50075	exon_intron	NBS-LRR type disease resistance protein RPG1-B [Glycine max]
novel-m1133-5p	Glyma.13G190400	Chr13	+	30356709	30427920	70809	exon_intron	NBS-LRR type disease resistance protein RPG1-B [Glycine max]
novel-m1135-5p	Glyma.13G307000	Chr13	-	40292870	40299351	5942	exon_intron	PREDICTED: peroxisome biogenesis protein 22-like isoform X3 [Glycine max]
novel-m1135-5p	Glyma.15G246800	Chr15	-	46896807	46974363	74259	exon_intron	TMV resistance protein N [Glycine soja]
novel-m1137-5p	Glyma.06G293700	Chr06	-	48257075	48265406	8332	antisense	CAAX protease self-immunity protein [Medicago truncatula]
novel-m1138-3p	Glyma.08G341200	Chr08	-	45702760	45722471	18849	exon_intron	PREDICTED: metacaspase-1 [Glycine max]
novel-m1138-3p	Glyma.16G136200	Chr16	-	29303703	29351584	47001	exon_intron	PREDICTED: protein SUPPRESSOR OF npr1-1, CONSTITUTIVE 1-like [Glycine max]
novel-m1141-3p	Glyma.06G263500	Chr06	-	45090051	45142436	52386	antisense	PREDICTED: organic cation/carnitine transporter 4-like [Glycine max]
novel-m1141-3p	Glyma.06G263900	Chr06	-	45090051	45168515	78465	antisense	PREDICTED: probable disease resistance protein RPP1 [Glycine max]
novel-m1141-3p	Glyma.18G226600	Chr18	-	51550460	51624530	73462	exon_intron	Rpp4 candidate 2 [Glycine max]
novel-m1146-3p	Glyma.15G011900	Chr15	+	915624	937151	19770	exon_intron	PREDICTED: pleiotropic drug resistance protein 1-like isoform X1 [Glycine max]
novel-m1148-3p	Glyma.03G043900	Chr03	+	5508940	5574609	65142	exon_intron	NB-LRR type disease resistance protein Rps1-k-2 [Glycine max]
novel-m1148-3p	Glyma.03G043900	Chr03	+	5525724	5576839	50588	exon_intron	NB-LRR type disease resistance protein Rps1-k-2 [Glycine max]
novel-m1148-3p	Glyma.18G088300	Chr18	-	8694186	8776551	82366	antisense	PREDICTED: probable long-chain-alcohol O-fatty-acyltransferase 1 [Glycine max]
novel-m1151-3p	Glyma.06G261500	Chr06	-	44787892	44831467	43310	exon_intron	TIR-NBS-LRR type disease resistance protein [Glycine max]
novel-m1151-3p	Glyma.08G277100	Chr08	+	37080081	37093843	12940	exon_intron	PREDICTED: uncharacterized tRNA/rRNA methyltransferase YsgA [Vigna radiata var. radiata] [Vigna radiata]
novel-m1155-3p	Glyma.15G154000	Chr15	+	12789840	12790338	499	intronic	PREDICTED: nuclear transcription factor Y subunit B-5-like [Glycine max]
novel-m1157-3p	Glyma.06G263900	Chr06	+	45088659	45176311	84344	exon_intron	PREDICTED: probable disease resistance protein RPP1 [Glycine max]
novel-m1157-3p	Glyma.18G093600	Chr18	-	9492891	9585804	92914	antisense	PREDICTED: disease resistance protein RPM1-like [Glycine max]
novel-m1160-3p	Glyma.07G107400	Chr07	+	10472578	10484593	12016	antisense	PREDICTED: type IV inositol polyphosphate 5-phosphatase 9 isoform X2 [Glycine max]
novel-m1167-3p	Glyma.06G264800	Chr06	-	45178962	45234726	55765	antisense	Bifunctional monodehydroascorbate reductase and carbonic anhydrase nectarin-3 [Glycine soja]
novel-m1167-3p	Glyma.07G140200	Chr07	+	16596435	16641976	44589	exon_intron	tau class glutathione S-transferase [Glycine max]
novel-m1167-3p	Glyma.07G140400	Chr07	+	16596435	16662968	65962	exon_intron	tau class glutathione S-transferase [Glycine max]
novel-m1167-3p	Glyma.15G246800	Chr15	-	46896807	46974363	74259	exon_intron	TMV resistance protein N [Glycine soja]
novel-m1167-3p	Glyma.18G093600	Chr18	-	9492891	9585804	92914	antisense	PREDICTED: disease resistance protein RPM1-like [Glycine max]
novel-m1171-3p	Glyma.03G043900	Chr03	+	5508940	5574609	65142	exon_intron	NB-LRR type disease resistance protein Rps1-k-2 [Glycine max]
novel-m1171-3p	Glyma.03G043900	Chr03	+	5525724	5576839	50588	exon_intron	NB-LRR type disease resistance protein Rps1-k-2 [Glycine max]
novel-m1171-3p	Glyma.18G088300	Chr18	-	8694186	8776551	82366	antisense	PREDICTED: probable long-chain-alcohol O-fatty-acyltransferase 1 [Glycine max]
novel-m1172-3p	Glyma.16G135700	Chr16	+	29300673	29331004	29335	exon_intron	PREDICTED: disease resistance protein RPP4-like isoform X2 [Glycine max]
novel-m1172-3p	Glyma.16G136200	Chr16	-	29303703	29351584	47001	exon_intron	PREDICTED: protein SUPPRESSOR OF npr1-1, CONSTITUTIVE 1-like [Glycine max]
novel-m1173-3p	Glyma.08G296000	Chr08	+	41145645	41174361	24221	exon_intron	BnaA04g15120D [Brassica napus]
novel-m1174-5p	Glyma.16G161100	Chr16	-	32031368	32044556	13121	exon_intron	PREDICTED: DEAD-box ATP-dependent RNA helicase 39-like [Glycine max]
novel-m1176-3p	Glyma.06G263900	Chr06	+	45088659	45176311	84344	exon_intron	PREDICTED: probable disease resistance protein RPP1 [Glycine max]
novel-m1176-3p	Glyma.06G263500	Chr06	-	45090051	45142436	52386	antisense	PREDICTED: organic cation/carnitine transporter 4-like [Glycine max]
novel-m1176-3p	Glyma.06G263900	Chr06	-	45090051	45168515	78465	antisense	PREDICTED: probable disease resistance protein RPP1 [Glycine max]
novel-m1176-3p	Glyma.06G264800	Chr06	-	45178962	45234726	55765	antisense	Bifunctional monodehydroascorbate reductase and carbonic anhydrase nectarin-3 [Glycine soja]
novel-m1176-3p	Glyma.07G140400	Chr07	+	16596435	16662968	65962	exon_intron	tau class glutathione S-transferase [Glycine max]
novel-m1176-3p	Glyma.15G246800	Chr15	-	46896807	46974363	74259	exon_intron	TMV resistance protein N [Glycine soja]
novel-m1176-3p	Glyma.16G069500	Chr16	-	6948418	6989478	41061	antisense	PREDICTED: ribosomal RNA-processing protein 8-like isoform X2 [Glycine max]
novel-m1176-3p	Glyma.16G135700	Chr16	+	29300673	29331004	29335	exon_intron	PREDICTED: disease resistance protein RPP4-like isoform X2 [Glycine max]
novel-m1176-3p	Glyma.16G136200	Chr16	-	29303703	29351584	47001	exon_intron	PREDICTED: protein SUPPRESSOR OF npr1-1, CONSTITUTIVE 1-like [Glycine max]
novel-m1178-3p	Glyma.06G263900	Chr06	+	45088659	45176311	84344	exon_intron	PREDICTED: probable disease resistance protein RPP1 [Glycine max]
novel-m1178-3p	Glyma.06G263500	Chr06	-	45090051	45142436	52386	antisense	PREDICTED: organic cation/carnitine transporter 4-like [Glycine max]
novel-m1178-3p	Glyma.06G263900	Chr06	-	45090051	45168515	78465	antisense	PREDICTED: probable disease resistance protein RPP1 [Glycine max]
novel-m1178-3p	Glyma.06G264800	Chr06	-	45178962	45234726	55765	antisense	Bifunctional monodehydroascorbate reductase and carbonic anhydrase nectarin-3 [Glycine soja]
novel-m1178-3p	Glyma.15G246800	Chr15	-	46896807	46974363	74259	exon_intron	TMV resistance protein N [Glycine soja]
novel-m1181-3p	Glyma.18G088300	Chr18	-	8694186	8776551	82366	antisense	PREDICTED: probable long-chain-alcohol O-fatty-acyltransferase 1 [Glycine max]
novel-m1183-3p	Glyma.06G263500	Chr06	-	45090051	45142436	52386	antisense	PREDICTED: organic cation/carnitine transporter 4-like [Glycine max]
novel-m1183-3p	Glyma.06G263900	Chr06	-	45090051	45168515	78465	antisense	PREDICTED: probable disease resistance protein RPP1 [Glycine max]
novel-m1183-3p	Glyma.18G226600	Chr18	-	51550460	51624530	73462	exon_intron	Rpp4 candidate 2 [Glycine max]
novel-m1184-5p	Glyma.08G321400	Chr08	-	44022160	44046558	24399	antisense	G-type lectin S-receptor-like serine/threonine-protein kinase B120 [Glycine soja]
novel-m1184-5p	Glyma.08G321400	Chr08	-	44022419	44040779	18361	antisense	G-type lectin S-receptor-like serine/threonine-protein kinase B120 [Glycine soja]
novel-m1184-5p	Glyma.08G321400	Chr08	-	44022529	44046927	24399	antisense	G-type lectin S-receptor-like serine/threonine-protein kinase B120 [Glycine soja]
novel-m1184-5p	Glyma.16G135700	Chr16	+	29300673	29331004	29335	exon_intron	PREDICTED: disease resistance protein RPP4-like isoform X2 [Glycine max]
novel-m1186-5p	Glyma.02G028200	Chr02	-	2556793	2604302	47510	antisense	matrix metalloproteinase precursor [Glycine max]
novel-m1186-5p	Glyma.02G028400	Chr02	-	2576846	2604302	27457	antisense	PREDICTED: metalloendoproteinase 5-MMP-like [Glycine max]
novel-m1186-5p	Glyma.02G028700	Chr02	-	2577288	2611074	33787	antisense	PREDICTED: metalloendoproteinase 5-MMP-like [Glycine max]
novel-m1186-5p	Glyma.02G028700	Chr02	-	2577288	2615892	38605	antisense	PREDICTED: metalloendoproteinase 5-MMP-like [Glycine max]
novel-m1186-5p	Glyma.12G195500	Chr12	+	35691125	35698590	6946	exon_intron	polyubiquitin-like protein [Medicago truncatula]
novel-m1186-5p	Glyma.12G195600	Chr12	+	35692184	35699358	6946	exon_intron	PREDICTED: peroxidase 3 [Glycine max]
novel-m1186-5p	Glyma.13G190200	Chr13	-	30356432	30406506	48249	exon_intron	disease resistance protein [Glycine max]
novel-m1186-5p	Glyma.13G190200	Chr13	-	30356432	30427642	69385	exon_intron	disease resistance protein [Glycine max]
novel-m1186-5p	Glyma.13G190400	Chr13	+	30356491	30403574	47084	exon_intron	NBS-LRR type disease resistance protein RPG1-B [Glycine max]
novel-m1186-5p	Glyma.13G190400	Chr13	+	30356491	30427701	70808	exon_intron	NBS-LRR type disease resistance protein RPG1-B [Glycine max]
novel-m1186-5p	Glyma.13G190400	Chr13	+	30356608	30403691	47084	exon_intron	NBS-LRR type disease resistance protein RPG1-B [Glycine max]
novel-m1186-5p	Glyma.13G190400	Chr13	+	30356608	30406682	50075	exon_intron	NBS-LRR type disease resistance protein RPG1-B [Glycine max]
novel-m1186-5p	Glyma.13G190400	Chr13	+	30356709	30427920	70809	exon_intron	NBS-LRR type disease resistance protein RPG1-B [Glycine max]
novel-m1186-5p	Glyma.17G030300	Chr17	+	2216680	2223000	6193	exon_intron	stress-induced protein SAM22 [Glycine max]
novel-m1188-5p	Glyma.16G136900	Chr16	-	29373746	29401084	24322	exon_intron	helicase-like protein [Arabidopsis thaliana]
novel-m1188-5p	Glyma.16G136900	Chr16	-	29373746	29421203	44441	exon_intron	helicase-like protein [Arabidopsis thaliana]
novel-m1190-5p	Glyma.03G043900	Chr03	+	5508940	5574609	65142	exon_intron	NB-LRR type disease resistance protein Rps1-k-2 [Glycine max]
novel-m1190-5p	Glyma.03G043900	Chr03	+	5525724	5576839	50588	exon_intron	NB-LRR type disease resistance protein Rps1-k-2 [Glycine max]
novel-m1191-3p	Glyma.07G107400	Chr07	+	10472578	10484593	12016	antisense	PREDICTED: type IV inositol polyphosphate 5-phosphatase 9 isoform X2 [Glycine max]
novel-m1191-3p	Glyma.09G049200	Chr09	+	4266067	4290396	23617	exon_intron	isoflavone 2'-hydroxylase-like [Glycine max]
novel-m1195-3p	Glyma.06G263900	Chr06	+	45088659	45176311	84344	exon_intron	PREDICTED: probable disease resistance protein RPP1 [Glycine max]
novel-m1195-3p	NA	Chr15	+	12638363	12646695	8333	intergenic	PREDICTED: protein PHYLLO, chloroplastic isoform X3 [Glycine max]
novel-m1195-3p	Glyma.15G246800	Chr15	-	46896807	46974363	74259	exon_intron	TMV resistance protein N [Glycine soja]
novel-m1196-3p	Glyma.06G259400	Chr06	-	44435656	44466794	30578	exon_intron	TIR-NBS-LRR type disease resistance protein [Glycine max]
novel-m1196-3p	Glyma.07G140200	Chr07	+	16596435	16641976	44589	exon_intron	tau class glutathione S-transferase [Glycine max]
novel-m1196-3p	Glyma.07G140400	Chr07	+	16596435	16662968	65962	exon_intron	tau class glutathione S-transferase [Glycine max]
novel-m1197-5p	Glyma.07G094700	Chr07	-	8810565	8844086	33522	antisense	Retrovirus-related Pol polyprotein from transposon TNT 1-94 [Cajanus cajan]
novel-m1198-5p	Glyma.02G028700	Chr02	-	2577288	2611074	33787	antisense	PREDICTED: metalloendoproteinase 5-MMP-like [Glycine max]
novel-m1198-5p	Glyma.02G028700	Chr02	-	2577288	2615892	38605	antisense	PREDICTED: metalloendoproteinase 5-MMP-like [Glycine max]
novel-m1198-5p	Glyma.02G028700	Chr02	-	2604591	2626466	21876	antisense	PREDICTED: metalloendoproteinase 5-MMP-like [Glycine max]
novel-m1198-5p	Glyma.02G028700	Chr02	-	2604948	2615280	10333	antisense	PREDICTED: metalloendoproteinase 5-MMP-like [Glycine max]
novel-m1198-5p	Glyma.16G161100	Chr16	-	32031368	32044556	13121	exon_intron	PREDICTED: DEAD-box ATP-dependent RNA helicase 39-like [Glycine max]
novel-m1198-5p	Glyma.18G088300	Chr18	-	8694186	8776551	82366	antisense	PREDICTED: probable long-chain-alcohol O-fatty-acyltransferase 1 [Glycine max]
novel-m1199-3p	Glyma.03G038900	Chr03	-	4790878	4852398	60051	exon_intron	NB-LRR type disease resistance protein Rps1-k-2 [Glycine max]
novel-m1199-3p	Glyma.03G038900	Chr03	-	4793206	4854713	60038	exon_intron	NB-LRR type disease resistance protein Rps1-k-2 [Glycine max]
novel-m1199-3p	Glyma.08G296000	Chr08	+	41145645	41174361	24221	exon_intron	BnaA04g15120D [Brassica napus]
novel-m1199-3p	Glyma.16G136200	Chr16	-	29303703	29351584	47001	exon_intron	PREDICTED: protein SUPPRESSOR OF npr1-1, CONSTITUTIVE 1-like [Glycine max]
novel-m1199-3p	Glyma.16G155000	Chr16	-	31516054	31523831	7668	exon_intron	PREDICTED: tyrosine-specific transport protein-like isoform X2 [Glycine max]
novel-m1199-3p	Glyma.19G115600	Chr19	+	37046791	37081740	34198	exon_intron	PREDICTED: protein RRP6-like 2 [Glycine max]
novel-m1203-3p	Glyma.03G038900	Chr03	-	4790878	4852398	60051	exon_intron	NB-LRR type disease resistance protein Rps1-k-2 [Glycine max]
novel-m1203-3p	Glyma.03G038900	Chr03	-	4793206	4854713	60038	exon_intron	NB-LRR type disease resistance protein Rps1-k-2 [Glycine max]
novel-m1203-3p	Glyma.03G043900	Chr03	+	5508940	5574609	65142	exon_intron	NB-LRR type disease resistance protein Rps1-k-2 [Glycine max]
novel-m1203-3p	Glyma.03G043900	Chr03	+	5525724	5576839	50588	exon_intron	NB-LRR type disease resistance protein Rps1-k-2 [Glycine max]
novel-m1203-3p	Glyma.18G088300	Chr18	-	8694186	8776551	82366	antisense	PREDICTED: probable long-chain-alcohol O-fatty-acyltransferase 1 [Glycine max]
novel-m1204-3p	Glyma.08G341200	Chr08	-	45702760	45722471	18849	exon_intron	PREDICTED: metacaspase-1 [Glycine max]
novel-m1204-3p	Glyma.16G136200	Chr16	-	29303703	29351584	47001	exon_intron	PREDICTED: protein SUPPRESSOR OF npr1-1, CONSTITUTIVE 1-like [Glycine max]
novel-m1206-3p	Glyma.10G167800	Chr10	-	40202808	40225407	22600	antisense	RmlC-like cupins superfamily protein [Theobroma cacao]
novel-m1206-3p	Glyma.10G168100	Chr10	-	40202808	40240827	38020	antisense	PREDICTED: ammonium transporter 1 member 2-like [Glycine max]
novel-m1206-3p	Glyma.10G167800	Chr10	-	40202847	40225446	22600	antisense	RmlC-like cupins superfamily protein [Theobroma cacao]
novel-m1206-3p	Glyma.18G093600	Chr18	-	9492891	9585804	92914	antisense	PREDICTED: disease resistance protein RPM1-like [Glycine max]
novel-m1215-3p	Glyma.06G263900	Chr06	+	45088659	45176311	84344	exon_intron	PREDICTED: probable disease resistance protein RPP1 [Glycine max]
novel-m1215-3p	NA	Chr15	+	12638363	12646695	8333	intergenic	PREDICTED: protein PHYLLO, chloroplastic isoform X3 [Glycine max]
novel-m1215-3p	Glyma.15G246800	Chr15	-	46896807	46974363	74259	exon_intron	TMV resistance protein N [Glycine soja]
novel-m1226-3p	Glyma.08G341200	Chr08	-	45702760	45722471	18849	exon_intron	PREDICTED: metacaspase-1 [Glycine max]
novel-m1226-3p	Glyma.16G136200	Chr16	-	29303703	29351584	47001	exon_intron	PREDICTED: protein SUPPRESSOR OF npr1-1, CONSTITUTIVE 1-like [Glycine max]
novel-m1227-3p	Glyma.06G263900	Chr06	+	45088659	45176311	84344	exon_intron	PREDICTED: probable disease resistance protein RPP1 [Glycine max]
novel-m1230-3p	Glyma.16G136200	Chr16	-	29303703	29351584	47001	exon_intron	PREDICTED: protein SUPPRESSOR OF npr1-1, CONSTITUTIVE 1-like [Glycine max]
novel-m1230-3p	Glyma.16G136900	Chr16	-	29373746	29421203	44441	exon_intron	helicase-like protein [Arabidopsis thaliana]
novel-m1236-3p	Glyma.01G073400	Chr01	-	14066993	14067862	788	annot_exons	PREDICTED: carotenoid cleavage dioxygenase 7, chloroplastic [Glycine max]
novel-m1236-3p	Glyma.18G226500	Chr18	+	51531819	51599599	57984	exon_intron	Rpp4 candidate 1 [Glycine max]
novel-m1236-3p	Glyma.18G226500	Chr18	+	51537937	51604131	58435	exon_intron	Rpp4 candidate 1 [Glycine max]
novel-m1236-3p	Glyma.18G226500	Chr18	+	51539430	51612646	65568	exon_intron	Rpp4 candidate 1 [Glycine max]
novel-m1236-3p	Glyma.18G226500	Chr18	+	51548286	51612848	63984	exon_intron	Rpp4 candidate 1 [Glycine max]
novel-m1241-5p	Glyma.07G140200	Chr07	+	16596435	16641976	44589	exon_intron	tau class glutathione S-transferase [Glycine max]
novel-m1241-5p	Glyma.07G140400	Chr07	+	16596435	16662968	65962	exon_intron	tau class glutathione S-transferase [Glycine max]
novel-m1241-5p	Glyma.18G270100	Chr18	+	55346515	55371029	24515	antisense	PREDICTED: receptor-like protein kinase FERONIA [Glycine max]
novel-m1242-3p	Glyma.06G261500	Chr06	-	44787892	44831467	43310	exon_intron	TIR-NBS-LRR type disease resistance protein [Glycine max]
novel-m1245-3p	Glyma.06G259400	Chr06	-	44435656	44466794	30578	exon_intron	TIR-NBS-LRR type disease resistance protein [Glycine max]
novel-m1245-3p	Glyma.07G094700	Chr07	-	8810565	8844086	33522	antisense	Retrovirus-related Pol polyprotein from transposon TNT 1-94 [Cajanus cajan]
novel-m1245-3p	Glyma.16G031600	Chr16	+	2966642	2992343	15537	exon_intron	PREDICTED: 39S ribosomal protein L46, mitochondrial-like isoform X2 [Glycine max]
novel-m1245-3p	Glyma.18G093600	Chr18	-	9492891	9585804	92914	antisense	PREDICTED: disease resistance protein RPM1-like [Glycine max]
novel-m1247-3p	Glyma.06G263900	Chr06	+	45088659	45176311	84344	exon_intron	PREDICTED: probable disease resistance protein RPP1 [Glycine max]
novel-m1247-3p	NA	Chr15	+	12638363	12646695	8333	intergenic	PREDICTED: protein PHYLLO, chloroplastic isoform X3 [Glycine max]
novel-m1247-3p	Glyma.15G246800	Chr15	-	46896807	46974363	74259	exon_intron	TMV resistance protein N [Glycine soja]
novel-m1250-3p	Glyma.15G246800	Chr15	-	46896807	46974363	74259	exon_intron	TMV resistance protein N [Glycine soja]
novel-m1254-3p	Glyma.08G296000	Chr08	+	41145645	41174361	24221	exon_intron	BnaA04g15120D [Brassica napus]
novel-m1257-5p	Glyma.18G088300	Chr18	-	8694186	8776551	82366	antisense	PREDICTED: probable long-chain-alcohol O-fatty-acyltransferase 1 [Glycine max]
novel-m1259-5p	Glyma.06G263500	Chr06	-	45090051	45142436	52386	antisense	PREDICTED: organic cation/carnitine transporter 4-like [Glycine max]
novel-m1259-5p	Glyma.06G263900	Chr06	-	45090051	45168515	78465	antisense	PREDICTED: probable disease resistance protein RPP1 [Glycine max]
novel-m1259-5p	Glyma.06G264800	Chr06	-	45178962	45234726	55765	antisense	Bifunctional monodehydroascorbate reductase and carbonic anhydrase nectarin-3 [Glycine soja]
novel-m1259-5p	Glyma.18G093600	Chr18	-	9492891	9585804	92914	antisense	PREDICTED: disease resistance protein RPM1-like [Glycine max]
novel-m1261-5p	Glyma.07G038800	Chr07	+	3187241	3222615	35375	exon_intron	auxin-binding protein ABP19a-like precursor [Glycine max]
novel-m1261-5p	Glyma.19G115300	Chr19	-	37044443	37080382	35940	antisense	PREDICTED: protein RRP6-like 2 [Glycine max]
novel-m1261-5p	Glyma.19G115600	Chr19	-	37046892	37082599	35708	antisense	PREDICTED: protein RRP6-like 2 [Glycine max]
novel-m1264-3p	Glyma.03G038900	Chr03	-	4790878	4852398	60051	exon_intron	NB-LRR type disease resistance protein Rps1-k-2 [Glycine max]
novel-m1264-3p	Glyma.03G038900	Chr03	-	4793206	4854713	60038	exon_intron	NB-LRR type disease resistance protein Rps1-k-2 [Glycine max]
novel-m1264-3p	Glyma.03G160300	Chr03	+	37529006	37537446	8441	exon_intron	PREDICTED: cytochrome P450 94A1-like [Glycine max]
novel-m1264-3p	Glyma.16G136200	Chr16	-	29303703	29351584	47001	exon_intron	PREDICTED: protein SUPPRESSOR OF npr1-1, CONSTITUTIVE 1-like [Glycine max]
novel-m1264-3p	Glyma.18G226600	Chr18	-	51550460	51624530	73462	exon_intron	Rpp4 candidate 2 [Glycine max]
novel-m1266-3p	Glyma.08G341200	Chr08	-	45702760	45722471	18849	exon_intron	PREDICTED: metacaspase-1 [Glycine max]
novel-m1266-3p	Glyma.16G136200	Chr16	-	29303703	29351584	47001	exon_intron	PREDICTED: protein SUPPRESSOR OF npr1-1, CONSTITUTIVE 1-like [Glycine max]
novel-m1267-3p	Glyma.16G161100	Chr16	-	32043796	32053139	9344	exon_intron	PREDICTED: DEAD-box ATP-dependent RNA helicase 39-like [Glycine max]
novel-m1275-3p	Glyma.06G263900	Chr06	+	45088659	45176311	84344	exon_intron	PREDICTED: probable disease resistance protein RPP1 [Glycine max]
novel-m1275-3p	Glyma.06G263500	Chr06	-	45090051	45142436	52386	antisense	PREDICTED: organic cation/carnitine transporter 4-like [Glycine max]
novel-m1275-3p	Glyma.06G263900	Chr06	-	45090051	45168515	78465	antisense	PREDICTED: probable disease resistance protein RPP1 [Glycine max]
novel-m1275-3p	Glyma.06G264800	Chr06	-	45178962	45234726	55765	antisense	Bifunctional monodehydroascorbate reductase and carbonic anhydrase nectarin-3 [Glycine soja]
novel-m1275-3p	Glyma.15G246800	Chr15	-	46896807	46974363	74259	exon_intron	TMV resistance protein N [Glycine soja]
novel-m1277-5p	Glyma.18G204400	Chr18	-	48742885	48777172	34288	antisense	LRR receptor-like serine/threonine-protein kinase GSO1 [Glycine soja]
novel-m1283-5p	Glyma.16G174600	Chr16	-	33547217	33570363	23147	antisense	PREDICTED: LRR receptor-like serine/threonine-protein kinase GSO2 isoform X1 [Glycine max]
novel-m1283-5p	Glyma.18G204400	Chr18	-	48742885	48777172	34288	antisense	LRR receptor-like serine/threonine-protein kinase GSO1 [Glycine soja]
novel-m1284-3p	Glyma.18G226500	Chr18	+	51531819	51599599	57984	exon_intron	Rpp4 candidate 1 [Glycine max]
novel-m1284-3p	Glyma.18G226500	Chr18	+	51537937	51604131	58435	exon_intron	Rpp4 candidate 1 [Glycine max]
novel-m1284-3p	Glyma.18G226500	Chr18	+	51539430	51612646	65568	exon_intron	Rpp4 candidate 1 [Glycine max]
novel-m1284-3p	Glyma.18G226500	Chr18	+	51548286	51612848	63984	exon_intron	Rpp4 candidate 1 [Glycine max]
novel-m1294-3p	Glyma.16G136200	Chr16	-	29303703	29351584	47001	exon_intron	PREDICTED: protein SUPPRESSOR OF npr1-1, CONSTITUTIVE 1-like [Glycine max]
novel-m1302-3p	Glyma.02G028200	Chr02	-	2556793	2604302	47510	antisense	matrix metalloproteinase precursor [Glycine max]
novel-m1302-3p	Glyma.02G028400	Chr02	-	2576846	2604302	27457	antisense	PREDICTED: metalloendoproteinase 5-MMP-like [Glycine max]
novel-m1302-3p	Glyma.02G028700	Chr02	-	2577288	2611074	33787	antisense	PREDICTED: metalloendoproteinase 5-MMP-like [Glycine max]
novel-m1302-3p	Glyma.02G028700	Chr02	-	2577288	2615892	38605	antisense	PREDICTED: metalloendoproteinase 5-MMP-like [Glycine max]
novel-m1305-3p	Glyma.15G246800	Chr15	-	46896807	46974363	74259	exon_intron	TMV resistance protein N [Glycine soja]
novel-m1305-3p	Glyma.16G161100	Chr16	-	32031368	32044556	13121	exon_intron	PREDICTED: DEAD-box ATP-dependent RNA helicase 39-like [Glycine max]
novel-m1305-3p	Glyma.18G088300	Chr18	-	8694186	8776551	82366	antisense	PREDICTED: probable long-chain-alcohol O-fatty-acyltransferase 1 [Glycine max]
novel-m1305-5p	Glyma.15G246800	Chr15	-	46896807	46974363	74259	exon_intron	TMV resistance protein N [Glycine soja]
novel-m1305-5p	Glyma.16G161100	Chr16	-	32031368	32044556	13121	exon_intron	PREDICTED: DEAD-box ATP-dependent RNA helicase 39-like [Glycine max]
novel-m1305-5p	Glyma.18G088300	Chr18	-	8694186	8776551	82366	antisense	PREDICTED: probable long-chain-alcohol O-fatty-acyltransferase 1 [Glycine max]
novel-m1314-5p	Glyma.18G270100	Chr18	-	55346757	55369681	22925	exon_intron	PREDICTED: receptor-like protein kinase FERONIA [Glycine max]
novel-m1318-5p	Glyma.15G246800	Chr15	-	46896807	46974363	74259	exon_intron	TMV resistance protein N [Glycine soja]
novel-m1319-3p	Glyma.13G190400	Chr13	+	30356491	30427701	70808	exon_intron	NBS-LRR type disease resistance protein RPG1-B [Glycine max]
novel-m1319-3p	Glyma.13G190400	Chr13	+	30356709	30427920	70809	exon_intron	NBS-LRR type disease resistance protein RPG1-B [Glycine max]
novel-m1320-3p	Glyma.18G270100	Chr18	-	55346757	55369681	22925	exon_intron	PREDICTED: receptor-like protein kinase FERONIA [Glycine max]
novel-m1321-3p	Glyma.13G190400	Chr13	+	30356491	30403574	47084	exon_intron	NBS-LRR type disease resistance protein RPG1-B [Glycine max]
novel-m1321-3p	Glyma.13G190400	Chr13	+	30356491	30427701	70808	exon_intron	NBS-LRR type disease resistance protein RPG1-B [Glycine max]
novel-m1321-3p	Glyma.13G190400	Chr13	+	30356608	30403691	47084	exon_intron	NBS-LRR type disease resistance protein RPG1-B [Glycine max]
novel-m1321-3p	Glyma.13G190400	Chr13	+	30356608	30406682	50075	exon_intron	NBS-LRR type disease resistance protein RPG1-B [Glycine max]
novel-m1321-3p	Glyma.13G190400	Chr13	+	30356709	30427920	70809	exon_intron	NBS-LRR type disease resistance protein RPG1-B [Glycine max]
novel-m1322-5p	Glyma.02G028700	Chr02	-	2577288	2611074	33787	antisense	PREDICTED: metalloendoproteinase 5-MMP-like [Glycine max]
novel-m1322-5p	Glyma.02G028700	Chr02	-	2577288	2615892	38605	antisense	PREDICTED: metalloendoproteinase 5-MMP-like [Glycine max]
novel-m1322-5p	Glyma.02G028700	Chr02	-	2604591	2626466	21876	antisense	PREDICTED: metalloendoproteinase 5-MMP-like [Glycine max]
novel-m1322-5p	Glyma.02G028700	Chr02	-	2604948	2615280	10333	antisense	PREDICTED: metalloendoproteinase 5-MMP-like [Glycine max]
novel-m1322-5p	Glyma.16G161100	Chr16	-	32031368	32044556	13121	exon_intron	PREDICTED: DEAD-box ATP-dependent RNA helicase 39-like [Glycine max]
novel-m1322-5p	Glyma.18G088300	Chr18	-	8694186	8776551	82366	antisense	PREDICTED: probable long-chain-alcohol O-fatty-acyltransferase 1 [Glycine max]
novel-m1325-5p	Glyma.03G043900	Chr03	+	5508940	5574609	65142	exon_intron	NB-LRR type disease resistance protein Rps1-k-2 [Glycine max]
novel-m1325-5p	Glyma.03G043900	Chr03	+	5525724	5576839	50588	exon_intron	NB-LRR type disease resistance protein Rps1-k-2 [Glycine max]
novel-m1331-5p	Glyma.06G264800	Chr06	-	45178962	45234726	55765	antisense	Bifunctional monodehydroascorbate reductase and carbonic anhydrase nectarin-3 [Glycine soja]
novel-m1331-5p	Glyma.16G069700	Chr16	+	6949851	6981493	30851	exon_intron	PREDICTED: ribosomal RNA-processing protein 8-like isoform X2 [Glycine max]
novel-m1331-5p	Glyma.16G069700	Chr16	+	6949851	6990907	40265	exon_intron	PREDICTED: ribosomal RNA-processing protein 8-like isoform X2 [Glycine max]
novel-m1331-5p	Glyma.16G174600	Chr16	-	33547217	33570363	23147	antisense	PREDICTED: LRR receptor-like serine/threonine-protein kinase GSO2 isoform X1 [Glycine max]
novel-m1332-3p	Glyma.19G115300	Chr19	-	37044443	37080382	35940	antisense	PREDICTED: protein RRP6-like 2 [Glycine max]
novel-m1332-3p	Glyma.19G115600	Chr19	-	37046892	37082599	35708	antisense	PREDICTED: protein RRP6-like 2 [Glycine max]
novel-m1333-3p	Glyma.06G263900	Chr06	+	45088659	45176311	84344	exon_intron	PREDICTED: probable disease resistance protein RPP1 [Glycine max]
novel-m1333-3p	NA	Chr15	+	12638363	12646695	8333	intergenic	PREDICTED: protein PHYLLO, chloroplastic isoform X3 [Glycine max]
novel-m1333-3p	Glyma.15G246800	Chr15	-	46896807	46974363	74259	exon_intron	TMV resistance protein N [Glycine soja]
novel-m1335-5p	Glyma.03G043900	Chr03	+	5508940	5574609	65142	exon_intron	NB-LRR type disease resistance protein Rps1-k-2 [Glycine max]
novel-m1335-5p	Glyma.03G043900	Chr03	+	5525724	5576839	50588	exon_intron	NB-LRR type disease resistance protein Rps1-k-2 [Glycine max]
novel-m1335-5p	Glyma.16G136900	Chr16	-	29373746	29421203	44441	exon_intron	helicase-like protein [Arabidopsis thaliana]
novel-m1335-5p	Glyma.16G136900	Chr16	-	29395792	29418542	19734	exon_intron	helicase-like protein [Arabidopsis thaliana]
novel-m1335-5p	Glyma.16G210800	Chr16	+	36973378	36987029	12991	exon_intron	Methyltransferase-like protein 21D [Glycine soja]
novel-m1347-5p	Glyma.02G028200	Chr02	-	2556793	2604302	47510	antisense	matrix metalloproteinase precursor [Glycine max]
novel-m1347-5p	Glyma.02G028400	Chr02	-	2576846	2604302	27457	antisense	PREDICTED: metalloendoproteinase 5-MMP-like [Glycine max]
novel-m1347-5p	Glyma.02G028700	Chr02	-	2577288	2611074	33787	antisense	PREDICTED: metalloendoproteinase 5-MMP-like [Glycine max]
novel-m1347-5p	Glyma.02G028700	Chr02	-	2577288	2615892	38605	antisense	PREDICTED: metalloendoproteinase 5-MMP-like [Glycine max]
novel-m1348-3p	Glyma.03G043900	Chr03	+	5508940	5574609	65142	exon_intron	NB-LRR type disease resistance protein Rps1-k-2 [Glycine max]
novel-m1348-3p	Glyma.03G043900	Chr03	+	5525724	5576839	50588	exon_intron	NB-LRR type disease resistance protein Rps1-k-2 [Glycine max]
novel-m1348-3p	Glyma.18G088300	Chr18	-	8694186	8776551	82366	antisense	PREDICTED: probable long-chain-alcohol O-fatty-acyltransferase 1 [Glycine max]
novel-m1349-5p	Glyma.03G043900	Chr03	+	5508940	5574609	65142	exon_intron	NB-LRR type disease resistance protein Rps1-k-2 [Glycine max]
novel-m1349-5p	Glyma.03G043900	Chr03	+	5525724	5576839	50588	exon_intron	NB-LRR type disease resistance protein Rps1-k-2 [Glycine max]
novel-m1351-5p	Glyma.06G263900	Chr06	+	45088659	45176311	84344	exon_intron	PREDICTED: probable disease resistance protein RPP1 [Glycine max]
novel-m1351-5p	Glyma.06G263500	Chr06	-	45090051	45142436	52386	antisense	PREDICTED: organic cation/carnitine transporter 4-like [Glycine max]
novel-m1351-5p	Glyma.06G263900	Chr06	-	45090051	45168515	78465	antisense	PREDICTED: probable disease resistance protein RPP1 [Glycine max]
novel-m1351-5p	Glyma.06G264800	Chr06	-	45178962	45234726	55765	antisense	Bifunctional monodehydroascorbate reductase and carbonic anhydrase nectarin-3 [Glycine soja]
novel-m1351-5p	Glyma.07G140400	Chr07	+	16596435	16662968	65962	exon_intron	tau class glutathione S-transferase [Glycine max]
novel-m1351-5p	Glyma.15G246800	Chr15	-	46896807	46974363	74259	exon_intron	TMV resistance protein N [Glycine soja]
novel-m1351-5p	Glyma.16G069500	Chr16	-	6948418	6989478	41061	antisense	PREDICTED: ribosomal RNA-processing protein 8-like isoform X2 [Glycine max]
novel-m1351-5p	Glyma.16G135700	Chr16	+	29300673	29331004	29335	exon_intron	PREDICTED: disease resistance protein RPP4-like isoform X2 [Glycine max]
novel-m1351-5p	Glyma.16G136200	Chr16	-	29303703	29351584	47001	exon_intron	PREDICTED: protein SUPPRESSOR OF npr1-1, CONSTITUTIVE 1-like [Glycine max]
novel-m1352-3p	Glyma.06G263900	Chr06	+	45088659	45176311	84344	exon_intron	PREDICTED: probable disease resistance protein RPP1 [Glycine max]
novel-m1352-3p	Glyma.06G311000	Chr06	+	49962523	49971374	8852	antisense	PREDICTED: cytochrome P450 78A5-like [Glycine max]
novel-m1352-3p	Glyma.16G136900	Chr16	-	29373746	29401084	24322	exon_intron	helicase-like protein [Arabidopsis thaliana]
novel-m1352-3p	Glyma.16G136900	Chr16	-	29373746	29421203	44441	exon_intron	helicase-like protein [Arabidopsis thaliana]
novel-m1352-3p	Glyma.18G226600	Chr18	-	51550460	51624530	73462	exon_intron	Rpp4 candidate 2 [Glycine max]
novel-m1357-3p	Glyma.15G011900	Chr15	+	915624	937151	19770	exon_intron	PREDICTED: pleiotropic drug resistance protein 1-like isoform X1 [Glycine max]
novel-m1359-3p	Glyma.18G093600	Chr18	-	9492891	9585804	92914	antisense	PREDICTED: disease resistance protein RPM1-like [Glycine max]
novel-m1363-3p	Glyma.15G246800	Chr15	-	46896807	46974363	74259	exon_intron	TMV resistance protein N [Glycine soja]
novel-m1365-5p	Glyma.06G261500	Chr06	-	44787892	44831467	43310	exon_intron	TIR-NBS-LRR type disease resistance protein [Glycine max]
novel-m1365-5p	Glyma.18G088300	Chr18	-	8694186	8776551	82366	antisense	PREDICTED: probable long-chain-alcohol O-fatty-acyltransferase 1 [Glycine max]
novel-m1368-3p	Glyma.06G263900	Chr06	-	45090051	45168515	78465	antisense	PREDICTED: probable disease resistance protein RPP1 [Glycine max]
novel-m1372-5p	Glyma.03G043900	Chr03	+	5508940	5574609	65142	exon_intron	NB-LRR type disease resistance protein Rps1-k-2 [Glycine max]
novel-m1372-5p	Glyma.03G043900	Chr03	+	5525724	5576839	50588	exon_intron	NB-LRR type disease resistance protein Rps1-k-2 [Glycine max]
novel-m1374-3p	Glyma.06G293700	Chr06	-	48257075	48265406	8332	antisense	CAAX protease self-immunity protein [Medicago truncatula]
novel-m1377-5p	Glyma.06G264800	Chr06	-	45178962	45234726	55765	antisense	Bifunctional monodehydroascorbate reductase and carbonic anhydrase nectarin-3 [Glycine soja]
novel-m1377-5p	Glyma.16G069700	Chr16	+	6949851	6981493	30851	exon_intron	PREDICTED: ribosomal RNA-processing protein 8-like isoform X2 [Glycine max]
novel-m1377-5p	Glyma.16G069700	Chr16	+	6949851	6990907	40265	exon_intron	PREDICTED: ribosomal RNA-processing protein 8-like isoform X2 [Glycine max]
novel-m1377-5p	Glyma.16G174600	Chr16	-	33547217	33570363	23147	antisense	PREDICTED: LRR receptor-like serine/threonine-protein kinase GSO2 isoform X1 [Glycine max]
novel-m1378-3p	Glyma.06G263900	Chr06	+	45088659	45176311	84344	exon_intron	PREDICTED: probable disease resistance protein RPP1 [Glycine max]
novel-m1378-3p	Glyma.06G264800	Chr06	+	45216075	45239881	23430	exon_intron	Bifunctional monodehydroascorbate reductase and carbonic anhydrase nectarin-3 [Glycine soja]
novel-m1378-3p	Glyma.07G094700	Chr07	-	8810565	8844086	33522	antisense	Retrovirus-related Pol polyprotein from transposon TNT 1-94 [Cajanus cajan]
novel-m1378-5p	Glyma.06G263500	Chr06	-	45090051	45142436	52386	antisense	PREDICTED: organic cation/carnitine transporter 4-like [Glycine max]
novel-m1378-5p	Glyma.06G263900	Chr06	-	45090051	45168515	78465	antisense	PREDICTED: probable disease resistance protein RPP1 [Glycine max]
novel-m1378-5p	Glyma.06G264800	Chr06	-	45178962	45234726	55765	antisense	Bifunctional monodehydroascorbate reductase and carbonic anhydrase nectarin-3 [Glycine soja]
novel-m1378-5p	Glyma.18G093600	Chr18	-	9492891	9585804	92914	antisense	PREDICTED: disease resistance protein RPM1-like [Glycine max]
novel-m1383-5p	Glyma.16G136200	Chr16	-	29303703	29351584	47001	exon_intron	PREDICTED: protein SUPPRESSOR OF npr1-1, CONSTITUTIVE 1-like [Glycine max]
novel-m1383-5p	Glyma.16G136900	Chr16	-	29373746	29401084	24322	exon_intron	helicase-like protein [Arabidopsis thaliana]
novel-m1383-5p	Glyma.16G136900	Chr16	-	29373746	29421203	44441	exon_intron	helicase-like protein [Arabidopsis thaliana]
novel-m1383-5p	Glyma.16G136900	Chr16	-	29395792	29418542	19734	exon_intron	helicase-like protein [Arabidopsis thaliana]
novel-m1383-5p	Glyma.16G210800	Chr16	+	36973378	36987029	12991	exon_intron	Methyltransferase-like protein 21D [Glycine soja]
novel-m1387-3p	Glyma.18G226500	Chr18	+	51531819	51599599	57984	exon_intron	Rpp4 candidate 1 [Glycine max]
novel-m1387-3p	Glyma.18G226500	Chr18	+	51537937	51604131	58435	exon_intron	Rpp4 candidate 1 [Glycine max]
novel-m1387-3p	Glyma.18G226500	Chr18	+	51539430	51612646	65568	exon_intron	Rpp4 candidate 1 [Glycine max]
novel-m1387-3p	Glyma.18G226500	Chr18	+	51548286	51612848	63984	exon_intron	Rpp4 candidate 1 [Glycine max]
novel-m1391-3p	Glyma.06G264800	Chr06	+	45216075	45239881	23430	exon_intron	Bifunctional monodehydroascorbate reductase and carbonic anhydrase nectarin-3 [Glycine soja]
novel-m1391-3p	Glyma.15G269800	Chr15	+	50692653	50714056	19485	exon_intron	PREDICTED: protein EMSY-LIKE 3-like [Glycine max]
novel-m1392-3p	Glyma.08G341200	Chr08	-	45702760	45722471	18849	exon_intron	PREDICTED: metacaspase-1 [Glycine max]
novel-m1392-3p	Glyma.16G136200	Chr16	-	29303703	29351584	47001	exon_intron	PREDICTED: protein SUPPRESSOR OF npr1-1, CONSTITUTIVE 1-like [Glycine max]
novel-m1393-3p	Glyma.16G136200	Chr16	-	29303703	29351584	47001	exon_intron	PREDICTED: protein SUPPRESSOR OF npr1-1, CONSTITUTIVE 1-like [Glycine max]
novel-m1393-3p	Glyma.16G136900	Chr16	-	29373746	29401084	24322	exon_intron	helicase-like protein [Arabidopsis thaliana]
novel-m1393-3p	Glyma.16G136900	Chr16	-	29373746	29421203	44441	exon_intron	helicase-like protein [Arabidopsis thaliana]
novel-m1393-3p	Glyma.16G210800	Chr16	+	36973378	36987029	12991	exon_intron	Methyltransferase-like protein 21D [Glycine soja]
novel-m1394-3p	Glyma.16G136200	Chr16	-	29303703	29351584	47001	exon_intron	PREDICTED: protein SUPPRESSOR OF npr1-1, CONSTITUTIVE 1-like [Glycine max]
novel-m1394-3p	Glyma.16G136900	Chr16	-	29373746	29401084	24322	exon_intron	helicase-like protein [Arabidopsis thaliana]
novel-m1394-3p	Glyma.16G136900	Chr16	-	29373746	29421203	44441	exon_intron	helicase-like protein [Arabidopsis thaliana]
novel-m1394-3p	Glyma.16G210800	Chr16	+	36973378	36987029	12991	exon_intron	Methyltransferase-like protein 21D [Glycine soja]
novel-m1397-3p	Glyma.06G263900	Chr06	+	45088659	45176311	84344	exon_intron	PREDICTED: probable disease resistance protein RPP1 [Glycine max]
novel-m1397-3p	Glyma.06G263500	Chr06	-	45090051	45142436	52386	antisense	PREDICTED: organic cation/carnitine transporter 4-like [Glycine max]
novel-m1397-3p	Glyma.06G263900	Chr06	-	45090051	45168515	78465	antisense	PREDICTED: probable disease resistance protein RPP1 [Glycine max]
novel-m1397-3p	Glyma.06G264800	Chr06	-	45178962	45234726	55765	antisense	Bifunctional monodehydroascorbate reductase and carbonic anhydrase nectarin-3 [Glycine soja]
novel-m1397-3p	Glyma.15G246800	Chr15	-	46896807	46974363	74259	exon_intron	TMV resistance protein N [Glycine soja]
novel-m1398-3p	Glyma.06G293700	Chr06	-	48257075	48265406	8332	antisense	CAAX protease self-immunity protein [Medicago truncatula]
novel-m1398-3p	Glyma.07G095000	Chr07	+	8831664	8900813	60029	exon_intron	hypothetical protein GLYMA_07G094900 [Glycine max]
novel-m1398-3p	Glyma.15G246800	Chr15	-	46896807	46974363	74259	exon_intron	TMV resistance protein N [Glycine soja]
novel-m1398-3p	Glyma.16G174600	Chr16	-	33547217	33570363	23147	antisense	PREDICTED: LRR receptor-like serine/threonine-protein kinase GSO2 isoform X1 [Glycine max]
novel-m1398-3p	Glyma.18G204400	Chr18	-	48742885	48777172	34288	antisense	LRR receptor-like serine/threonine-protein kinase GSO1 [Glycine soja]
novel-m1403-5p	Glyma.06G263900	Chr06	+	45088659	45176311	84344	exon_intron	PREDICTED: probable disease resistance protein RPP1 [Glycine max]
novel-m1403-5p	Glyma.06G263500	Chr06	-	45090051	45142436	52386	antisense	PREDICTED: organic cation/carnitine transporter 4-like [Glycine max]
novel-m1403-5p	Glyma.06G263900	Chr06	-	45090051	45168515	78465	antisense	PREDICTED: probable disease resistance protein RPP1 [Glycine max]
novel-m1403-5p	Glyma.06G264800	Chr06	-	45178962	45234726	55765	antisense	Bifunctional monodehydroascorbate reductase and carbonic anhydrase nectarin-3 [Glycine soja]
novel-m1403-5p	Glyma.15G246800	Chr15	-	46896807	46974363	74259	exon_intron	TMV resistance protein N [Glycine soja]
novel-m1408-5p	Glyma.16G069500	Chr16	-	6948418	6957724	9307	antisense	PREDICTED: ribosomal RNA-processing protein 8-like isoform X2 [Glycine max]
novel-m1408-5p	Glyma.16G069500	Chr16	-	6948418	6989478	41061	antisense	PREDICTED: ribosomal RNA-processing protein 8-like isoform X2 [Glycine max]
novel-m1408-5p	Glyma.16G069700	Chr16	-	6950948	6960067	9120	antisense	PREDICTED: ribosomal RNA-processing protein 8-like isoform X2 [Glycine max]
novel-m1409-3p	Glyma.15G246800	Chr15	-	46896807	46974363	74259	exon_intron	TMV resistance protein N [Glycine soja]
novel-m1412-5p	Glyma.15G246800	Chr15	-	46896807	46974363	74259	exon_intron	TMV resistance protein N [Glycine soja]
novel-m1412-5p	Glyma.16G161100	Chr16	-	32031368	32044556	13121	exon_intron	PREDICTED: DEAD-box ATP-dependent RNA helicase 39-like [Glycine max]
novel-m1412-5p	Glyma.18G088300	Chr18	-	8694186	8776551	82366	antisense	PREDICTED: probable long-chain-alcohol O-fatty-acyltransferase 1 [Glycine max]
novel-m1424-3p	Glyma.03G160300	Chr03	+	37529006	37537446	8441	exon_intron	PREDICTED: cytochrome P450 94A1-like [Glycine max]
novel-m1424-3p	Glyma.07G038800	Chr07	+	3187241	3222615	35375	exon_intron	auxin-binding protein ABP19a-like precursor [Glycine max]
novel-m1424-3p	Glyma.13G190200	Chr13	-	30356432	30406506	48249	exon_intron	disease resistance protein [Glycine max]
novel-m1424-3p	Glyma.13G190200	Chr13	-	30356432	30427642	69385	exon_intron	disease resistance protein [Glycine max]
novel-m1425-5p	Glyma.06G263500	Chr06	-	45090051	45142436	52386	antisense	PREDICTED: organic cation/carnitine transporter 4-like [Glycine max]
novel-m1425-5p	Glyma.06G263900	Chr06	-	45090051	45168515	78465	antisense	PREDICTED: probable disease resistance protein RPP1 [Glycine max]
novel-m1425-5p	Glyma.06G264800	Chr06	-	45178962	45234726	55765	antisense	Bifunctional monodehydroascorbate reductase and carbonic anhydrase nectarin-3 [Glycine soja]
novel-m1425-5p	Glyma.18G093600	Chr18	-	9492891	9585804	92914	antisense	PREDICTED: disease resistance protein RPM1-like [Glycine max]
novel-m1426-3p	Glyma.08G296000	Chr08	+	41145645	41174361	24221	exon_intron	BnaA04g15120D [Brassica napus]
novel-m1431-3p	Glyma.16G136200	Chr16	-	29303703	29351584	47001	exon_intron	PREDICTED: protein SUPPRESSOR OF npr1-1, CONSTITUTIVE 1-like [Glycine max]
novel-m1431-3p	Glyma.16G136900	Chr16	-	29373746	29401084	24322	exon_intron	helicase-like protein [Arabidopsis thaliana]
novel-m1431-3p	Glyma.16G136900	Chr16	-	29373746	29421203	44441	exon_intron	helicase-like protein [Arabidopsis thaliana]
novel-m1431-3p	Glyma.16G210800	Chr16	+	36973378	36987029	12991	exon_intron	Methyltransferase-like protein 21D [Glycine soja]
novel-m1432-3p	Glyma.16G136200	Chr16	-	29303703	29351584	47001	exon_intron	PREDICTED: protein SUPPRESSOR OF npr1-1, CONSTITUTIVE 1-like [Glycine max]
novel-m1432-3p	Glyma.16G136900	Chr16	-	29373746	29401084	24322	exon_intron	helicase-like protein [Arabidopsis thaliana]
novel-m1432-3p	Glyma.16G136900	Chr16	-	29373746	29421203	44441	exon_intron	helicase-like protein [Arabidopsis thaliana]
novel-m1432-3p	Glyma.16G210800	Chr16	+	36973378	36987029	12991	exon_intron	Methyltransferase-like protein 21D [Glycine soja]
novel-m1433-5p	Glyma.06G263900	Chr06	+	45088659	45176311	84344	exon_intron	PREDICTED: probable disease resistance protein RPP1 [Glycine max]
novel-m1433-5p	Glyma.06G263500	Chr06	-	45090051	45142436	52386	antisense	PREDICTED: organic cation/carnitine transporter 4-like [Glycine max]
novel-m1433-5p	Glyma.06G263900	Chr06	-	45090051	45168515	78465	antisense	PREDICTED: probable disease resistance protein RPP1 [Glycine max]
novel-m1433-5p	Glyma.06G264800	Chr06	-	45178962	45234726	55765	antisense	Bifunctional monodehydroascorbate reductase and carbonic anhydrase nectarin-3 [Glycine soja]
novel-m1433-5p	Glyma.15G246800	Chr15	-	46896807	46974363	74259	exon_intron	TMV resistance protein N [Glycine soja]
novel-m1434-5p	Glyma.15G246800	Chr15	-	46896807	46974363	74259	exon_intron	TMV resistance protein N [Glycine soja]
novel-m1434-5p	Glyma.16G161100	Chr16	-	32031368	32044556	13121	exon_intron	PREDICTED: DEAD-box ATP-dependent RNA helicase 39-like [Glycine max]
novel-m1434-5p	Glyma.18G088300	Chr18	-	8694186	8776551	82366	antisense	PREDICTED: probable long-chain-alcohol O-fatty-acyltransferase 1 [Glycine max]
novel-m1436-5p	Glyma.15G246800	Chr15	-	46896807	46974363	74259	exon_intron	TMV resistance protein N [Glycine soja]
novel-m1436-5p	Glyma.18G093600	Chr18	-	9492891	9585804	92914	antisense	PREDICTED: disease resistance protein RPM1-like [Glycine max]
novel-m1437-5p	Glyma.03G043900	Chr03	+	5508940	5574609	65142	exon_intron	NB-LRR type disease resistance protein Rps1-k-2 [Glycine max]
novel-m1437-5p	Glyma.03G043900	Chr03	+	5525724	5576839	50588	exon_intron	NB-LRR type disease resistance protein Rps1-k-2 [Glycine max]
novel-m1443-5p	Glyma.16G136900	Chr16	-	29373746	29401084	24322	exon_intron	helicase-like protein [Arabidopsis thaliana]
novel-m1443-5p	Glyma.16G136900	Chr16	-	29373746	29421203	44441	exon_intron	helicase-like protein [Arabidopsis thaliana]
novel-m1444-5p	Glyma.02G028200	Chr02	-	2556793	2604302	47510	antisense	matrix metalloproteinase precursor [Glycine max]
novel-m1444-5p	Glyma.02G028400	Chr02	-	2576846	2604302	27457	antisense	PREDICTED: metalloendoproteinase 5-MMP-like [Glycine max]
novel-m1444-5p	Glyma.02G028700	Chr02	-	2577288	2611074	33787	antisense	PREDICTED: metalloendoproteinase 5-MMP-like [Glycine max]
novel-m1444-5p	Glyma.02G028700	Chr02	-	2577288	2615892	38605	antisense	PREDICTED: metalloendoproteinase 5-MMP-like [Glycine max]
novel-m1445-5p	Glyma.06G261500	Chr06	-	44787892	44831467	43310	exon_intron	TIR-NBS-LRR type disease resistance protein [Glycine max]
novel-m1449-3p	Glyma.08G341200	Chr08	-	45702760	45722471	18849	exon_intron	PREDICTED: metacaspase-1 [Glycine max]
novel-m1449-3p	Glyma.16G136200	Chr16	-	29303703	29351584	47001	exon_intron	PREDICTED: protein SUPPRESSOR OF npr1-1, CONSTITUTIVE 1-like [Glycine max]
novel-m1452-3p	Glyma.18G270100	Chr18	-	55346757	55369681	22925	exon_intron	PREDICTED: receptor-like protein kinase FERONIA [Glycine max]
novel-m1457-3p	Glyma.07G072700	Chr07	+	6613053	6636645	19153	exon_intron	PREDICTED: O-glucosyltransferase rumi homolog isoform X2 [Glycine max]
novel-m1460-5p	Glyma.16G210800	Chr16	+	36973378	36987029	12991	exon_intron	Methyltransferase-like protein 21D [Glycine soja]
novel-m1468-5p	Glyma.02G028200	Chr02	-	2556793	2604302	47510	antisense	matrix metalloproteinase precursor [Glycine max]
novel-m1468-5p	Glyma.02G028400	Chr02	-	2576846	2604302	27457	antisense	PREDICTED: metalloendoproteinase 5-MMP-like [Glycine max]
novel-m1468-5p	Glyma.02G028700	Chr02	-	2577288	2611074	33787	antisense	PREDICTED: metalloendoproteinase 5-MMP-like [Glycine max]
novel-m1468-5p	Glyma.02G028700	Chr02	-	2577288	2615892	38605	antisense	PREDICTED: metalloendoproteinase 5-MMP-like [Glycine max]
novel-m1468-5p	Glyma.12G195500	Chr12	+	35691125	35698590	6946	exon_intron	polyubiquitin-like protein [Medicago truncatula]
novel-m1468-5p	Glyma.12G195600	Chr12	+	35692184	35699358	6946	exon_intron	PREDICTED: peroxidase 3 [Glycine max]
novel-m1468-5p	Glyma.13G190200	Chr13	-	30356432	30406506	48249	exon_intron	disease resistance protein [Glycine max]
novel-m1468-5p	Glyma.13G190200	Chr13	-	30356432	30427642	69385	exon_intron	disease resistance protein [Glycine max]
novel-m1468-5p	Glyma.13G190400	Chr13	+	30356491	30403574	47084	exon_intron	NBS-LRR type disease resistance protein RPG1-B [Glycine max]
novel-m1468-5p	Glyma.13G190400	Chr13	+	30356491	30427701	70808	exon_intron	NBS-LRR type disease resistance protein RPG1-B [Glycine max]
novel-m1468-5p	Glyma.13G190400	Chr13	+	30356608	30403691	47084	exon_intron	NBS-LRR type disease resistance protein RPG1-B [Glycine max]
novel-m1468-5p	Glyma.13G190400	Chr13	+	30356608	30406682	50075	exon_intron	NBS-LRR type disease resistance protein RPG1-B [Glycine max]
novel-m1468-5p	Glyma.13G190400	Chr13	+	30356709	30427920	70809	exon_intron	NBS-LRR type disease resistance protein RPG1-B [Glycine max]
novel-m1468-5p	Glyma.17G030300	Chr17	+	2216680	2223000	6193	exon_intron	stress-induced protein SAM22 [Glycine max]
novel-m1471-3p	Glyma.16G135700	Chr16	+	29300673	29331004	29335	exon_intron	PREDICTED: disease resistance protein RPP4-like isoform X2 [Glycine max]
novel-m1471-3p	Glyma.16G136200	Chr16	-	29303703	29351584	47001	exon_intron	PREDICTED: protein SUPPRESSOR OF npr1-1, CONSTITUTIVE 1-like [Glycine max]
novel-m1472-5p	Glyma.19G115300	Chr19	-	37044443	37080382	35940	antisense	PREDICTED: protein RRP6-like 2 [Glycine max]
novel-m1472-5p	Glyma.19G115600	Chr19	-	37046892	37082599	35708	antisense	PREDICTED: protein RRP6-like 2 [Glycine max]
novel-m1475-5p	Glyma.18G204400	Chr18	-	48742885	48777172	34288	antisense	LRR receptor-like serine/threonine-protein kinase GSO1 [Glycine soja]
novel-m1477-3p	Glyma.18G226500	Chr18	+	51531819	51599599	57984	exon_intron	Rpp4 candidate 1 [Glycine max]
novel-m1477-3p	Glyma.18G226500	Chr18	+	51537937	51604131	58435	exon_intron	Rpp4 candidate 1 [Glycine max]
novel-m1477-3p	Glyma.18G226500	Chr18	+	51539430	51612646	65568	exon_intron	Rpp4 candidate 1 [Glycine max]
novel-m1477-3p	Glyma.18G226500	Chr18	+	51548286	51612848	63984	exon_intron	Rpp4 candidate 1 [Glycine max]
novel-m1481-5p	Glyma.08G296000	Chr08	+	41145645	41174361	24221	exon_intron	BnaA04g15120D [Brassica napus]
novel-m1483-3p	Glyma.06G263900	Chr06	+	45088659	45176311	84344	exon_intron	PREDICTED: probable disease resistance protein RPP1 [Glycine max]
novel-m1483-3p	Glyma.07G035700	Chr07	+	2894897	2903132	8236	exon_intron	PREDICTED: midasin-like [Glycine max]
novel-m1483-3p	Glyma.18G226600	Chr18	-	51550460	51624530	73462	exon_intron	Rpp4 candidate 2 [Glycine max]
novel-m1485-3p	Glyma.06G263900	Chr06	+	45088659	45176311	84344	exon_intron	PREDICTED: probable disease resistance protein RPP1 [Glycine max]
novel-m1485-3p	Glyma.06G263500	Chr06	-	45090051	45142436	52386	antisense	PREDICTED: organic cation/carnitine transporter 4-like [Glycine max]
novel-m1485-3p	Glyma.06G263900	Chr06	-	45090051	45168515	78465	antisense	PREDICTED: probable disease resistance protein RPP1 [Glycine max]
novel-m1485-3p	Glyma.06G264800	Chr06	-	45178962	45234726	55765	antisense	Bifunctional monodehydroascorbate reductase and carbonic anhydrase nectarin-3 [Glycine soja]
novel-m1485-3p	Glyma.15G246800	Chr15	-	46896807	46974363	74259	exon_intron	TMV resistance protein N [Glycine soja]
novel-m1489-3p	Glyma.15G246800	Chr15	-	46896807	46974363	74259	exon_intron	TMV resistance protein N [Glycine soja]
novel-m1490-3p	Glyma.02G028200	Chr02	-	2556793	2604302	47510	antisense	matrix metalloproteinase precursor [Glycine max]
novel-m1490-3p	Glyma.02G028400	Chr02	-	2576846	2604302	27457	antisense	PREDICTED: metalloendoproteinase 5-MMP-like [Glycine max]
novel-m1490-3p	Glyma.02G028700	Chr02	-	2577288	2611074	33787	antisense	PREDICTED: metalloendoproteinase 5-MMP-like [Glycine max]
novel-m1490-3p	Glyma.02G028700	Chr02	-	2577288	2615892	38605	antisense	PREDICTED: metalloendoproteinase 5-MMP-like [Glycine max]
novel-m1499-3p	Glyma.18G270100	Chr18	-	55346757	55369681	22925	exon_intron	PREDICTED: receptor-like protein kinase FERONIA [Glycine max]
novel-m1500-3p	Glyma.07G072700	Chr07	+	6613053	6636645	19153	exon_intron	PREDICTED: O-glucosyltransferase rumi homolog isoform X2 [Glycine max]
novel-m1501-5p	Glyma.18G204400	Chr18	-	48742885	48777172	34288	antisense	LRR receptor-like serine/threonine-protein kinase GSO1 [Glycine soja]
novel-m1503-3p	Glyma.15G246800	Chr15	-	46896807	46974363	74259	exon_intron	TMV resistance protein N [Glycine soja]
novel-m1505-3p	Glyma.03G038900	Chr03	-	4790878	4852398	60051	exon_intron	NB-LRR type disease resistance protein Rps1-k-2 [Glycine max]
novel-m1505-3p	Glyma.03G038900	Chr03	-	4793206	4854713	60038	exon_intron	NB-LRR type disease resistance protein Rps1-k-2 [Glycine max]
novel-m1505-3p	Glyma.03G043900	Chr03	+	5508940	5574609	65142	exon_intron	NB-LRR type disease resistance protein Rps1-k-2 [Glycine max]
novel-m1505-3p	Glyma.03G043900	Chr03	+	5525724	5576839	50588	exon_intron	NB-LRR type disease resistance protein Rps1-k-2 [Glycine max]
novel-m1505-3p	Glyma.18G088300	Chr18	-	8694186	8776551	82366	antisense	PREDICTED: probable long-chain-alcohol O-fatty-acyltransferase 1 [Glycine max]
novel-m1508-5p	Glyma.07G038800	Chr07	+	3187241	3222615	35375	exon_intron	auxin-binding protein ABP19a-like precursor [Glycine max]
novel-m1512-5p	Glyma.18G226600	Chr18	-	51550460	51624530	73462	exon_intron	Rpp4 candidate 2 [Glycine max]
novel-m1513-5p	Glyma.02G028200	Chr02	-	2556793	2604302	47510	antisense	matrix metalloproteinase precursor [Glycine max]
novel-m1513-5p	Glyma.02G028400	Chr02	-	2576846	2604302	27457	antisense	PREDICTED: metalloendoproteinase 5-MMP-like [Glycine max]
novel-m1513-5p	Glyma.02G028700	Chr02	-	2577288	2611074	33787	antisense	PREDICTED: metalloendoproteinase 5-MMP-like [Glycine max]
novel-m1513-5p	Glyma.02G028700	Chr02	-	2577288	2615892	38605	antisense	PREDICTED: metalloendoproteinase 5-MMP-like [Glycine max]
novel-m1513-5p	Glyma.12G195500	Chr12	+	35691125	35698590	6946	exon_intron	polyubiquitin-like protein [Medicago truncatula]
novel-m1513-5p	Glyma.12G195600	Chr12	+	35692184	35699358	6946	exon_intron	PREDICTED: peroxidase 3 [Glycine max]
novel-m1513-5p	Glyma.13G190200	Chr13	-	30356432	30406506	48249	exon_intron	disease resistance protein [Glycine max]
novel-m1513-5p	Glyma.13G190200	Chr13	-	30356432	30427642	69385	exon_intron	disease resistance protein [Glycine max]
novel-m1513-5p	Glyma.13G190400	Chr13	+	30356491	30403574	47084	exon_intron	NBS-LRR type disease resistance protein RPG1-B [Glycine max]
novel-m1513-5p	Glyma.13G190400	Chr13	+	30356491	30427701	70808	exon_intron	NBS-LRR type disease resistance protein RPG1-B [Glycine max]
novel-m1513-5p	Glyma.13G190400	Chr13	+	30356608	30403691	47084	exon_intron	NBS-LRR type disease resistance protein RPG1-B [Glycine max]
novel-m1513-5p	Glyma.13G190400	Chr13	+	30356608	30406682	50075	exon_intron	NBS-LRR type disease resistance protein RPG1-B [Glycine max]
novel-m1513-5p	Glyma.13G190400	Chr13	+	30356709	30427920	70809	exon_intron	NBS-LRR type disease resistance protein RPG1-B [Glycine max]
novel-m1513-5p	Glyma.17G030300	Chr17	+	2216680	2223000	6193	exon_intron	stress-induced protein SAM22 [Glycine max]
novel-m1517-3p	Glyma.19G115300	Chr19	-	37044443	37080382	35940	antisense	PREDICTED: protein RRP6-like 2 [Glycine max]
novel-m1517-3p	Glyma.19G115600	Chr19	-	37046892	37082599	35708	antisense	PREDICTED: protein RRP6-like 2 [Glycine max]
novel-m1518-3p	Glyma.15G246800	Chr15	-	46896807	46974363	74259	exon_intron	TMV resistance protein N [Glycine soja]
novel-m1520-3p	Glyma.18G270100	Chr18	-	55346757	55369681	22925	exon_intron	PREDICTED: receptor-like protein kinase FERONIA [Glycine max]
novel-m1525-3p	Glyma.02G028200	Chr02	-	2556793	2604302	47510	antisense	matrix metalloproteinase precursor [Glycine max]
novel-m1525-3p	Glyma.02G028400	Chr02	-	2576846	2604302	27457	antisense	PREDICTED: metalloendoproteinase 5-MMP-like [Glycine max]
novel-m1525-3p	Glyma.02G028700	Chr02	-	2577288	2611074	33787	antisense	PREDICTED: metalloendoproteinase 5-MMP-like [Glycine max]
novel-m1525-3p	Glyma.02G028700	Chr02	-	2577288	2615892	38605	antisense	PREDICTED: metalloendoproteinase 5-MMP-like [Glycine max]
novel-m1531-5p	Glyma.06G263900	Chr06	+	45088659	45176311	84344	exon_intron	PREDICTED: probable disease resistance protein RPP1 [Glycine max]
novel-m1531-5p	Glyma.07G094700	Chr07	-	8810565	8844086	33522	antisense	Retrovirus-related Pol polyprotein from transposon TNT 1-94 [Cajanus cajan]
novel-m1531-5p	Glyma.10G167800	Chr10	-	40202808	40225407	22600	antisense	RmlC-like cupins superfamily protein [Theobroma cacao]
novel-m1531-5p	Glyma.10G168100	Chr10	-	40202808	40240827	38020	antisense	PREDICTED: ammonium transporter 1 member 2-like [Glycine max]
novel-m1531-5p	Glyma.10G167800	Chr10	-	40202847	40225446	22600	antisense	RmlC-like cupins superfamily protein [Theobroma cacao]
novel-m1531-5p	Glyma.16G069500	Chr16	-	6948418	6989478	41061	antisense	PREDICTED: ribosomal RNA-processing protein 8-like isoform X2 [Glycine max]
novel-m1531-5p	Glyma.18G088300	Chr18	-	8694186	8776551	82366	antisense	PREDICTED: probable long-chain-alcohol O-fatty-acyltransferase 1 [Glycine max]
novel-m1540-5p	Glyma.03G043900	Chr03	+	5508940	5574609	65142	exon_intron	NB-LRR type disease resistance protein Rps1-k-2 [Glycine max]
novel-m1540-5p	Glyma.03G043900	Chr03	+	5525724	5576839	50588	exon_intron	NB-LRR type disease resistance protein Rps1-k-2 [Glycine max]
novel-m1541-5p	Glyma.06G264800	Chr06	-	45178962	45234726	55765	antisense	Bifunctional monodehydroascorbate reductase and carbonic anhydrase nectarin-3 [Glycine soja]
novel-m1541-5p	Glyma.15G246800	Chr15	-	46896807	46974363	74259	exon_intron	TMV resistance protein N [Glycine soja]
novel-m1541-5p	Glyma.16G161100	Chr16	-	32031368	32044556	13121	exon_intron	PREDICTED: DEAD-box ATP-dependent RNA helicase 39-like [Glycine max]
novel-m1541-5p	Glyma.18G226500	Chr18	+	51531819	51599599	57984	exon_intron	Rpp4 candidate 1 [Glycine max]
novel-m1541-5p	Glyma.18G226500	Chr18	+	51537937	51604131	58435	exon_intron	Rpp4 candidate 1 [Glycine max]
novel-m1541-5p	Glyma.18G226500	Chr18	+	51539430	51612646	65568	exon_intron	Rpp4 candidate 1 [Glycine max]
novel-m1541-5p	Glyma.18G226500	Chr18	+	51548286	51612848	63984	exon_intron	Rpp4 candidate 1 [Glycine max]
novel-m1542-3p	Glyma.03G043900	Chr03	+	5508940	5574609	65142	exon_intron	NB-LRR type disease resistance protein Rps1-k-2 [Glycine max]
novel-m1542-3p	Glyma.03G043900	Chr03	+	5525724	5576839	50588	exon_intron	NB-LRR type disease resistance protein Rps1-k-2 [Glycine max]
novel-m1542-3p	Glyma.07G038900	Chr07	-	3187234	3222608	31358	exon_intron	auxin-binding protein ABP19a-like precursor [Glycine max]
novel-m1542-3p	Glyma.07G038900	Chr07	-	3187719	3223093	31358	exon_intron	auxin-binding protein ABP19a-like precursor [Glycine max]
novel-m1545-5p	Glyma.06G293700	Chr06	-	48257075	48265406	8332	antisense	CAAX protease self-immunity protein [Medicago truncatula]
novel-m1545-5p	Glyma.07G035700	Chr07	+	2894897	2903132	8236	exon_intron	PREDICTED: midasin-like [Glycine max]
novel-m1545-5p	Glyma.07G063000	Chr07	+	5568321	5666004	96740	exon_intron	Rpp4C1 [Medicago truncatula]
novel-m1545-5p	Glyma.07G063800	Chr07	+	5643731	5717210	72743	exon_intron	Disease resistance protein RPS5 [Glycine soja]
novel-m1545-5p	Glyma.07G095000	Chr07	+	8831664	8900813	60029	exon_intron	hypothetical protein GLYMA_07G094900 [Glycine max]
novel-m1545-5p	Glyma.09G049200	Chr09	+	4266067	4284722	18656	exon_intron	isoflavone 2'-hydroxylase-like [Glycine max]
novel-m1545-5p	Glyma.09G049200	Chr09	+	4266067	4290396	23617	exon_intron	isoflavone 2'-hydroxylase-like [Glycine max]
novel-m1545-5p	Glyma.10G167800	Chr10	-	40202808	40225407	22600	antisense	RmlC-like cupins superfamily protein [Theobroma cacao]
novel-m1545-5p	Glyma.10G168100	Chr10	-	40202808	40240827	38020	antisense	PREDICTED: ammonium transporter 1 member 2-like [Glycine max]
novel-m1545-5p	Glyma.10G167800	Chr10	-	40202847	40225446	22600	antisense	RmlC-like cupins superfamily protein [Theobroma cacao]
novel-m1545-5p	Glyma.11G103200	Chr11	+	7824884	7842338	17455	exon_intron	PREDICTED: pre-mRNA-processing protein 40C-like isoform X2 [Glycine max]
novel-m1545-5p	Glyma.13G190200	Chr13	-	30356432	30406506	48249	exon_intron	disease resistance protein [Glycine max]
novel-m1545-5p	Glyma.13G190200	Chr13	-	30356432	30427642	69385	exon_intron	disease resistance protein [Glycine max]
novel-m1545-5p	Glyma.16G069500	Chr16	+	6948440	6957746	8511	exon_intron	PREDICTED: ribosomal RNA-processing protein 8-like isoform X2 [Glycine max]
novel-m1545-5p	Glyma.16G069600	Chr16	+	6949592	6958352	7468	exon_intron	PREDICTED: ribosomal RNA-processing protein 8-like isoform X2 [Glycine max]
novel-m1545-5p	Glyma.16G069600	Chr16	+	6949851	6959153	8010	exon_intron	PREDICTED: ribosomal RNA-processing protein 8-like isoform X2 [Glycine max]
novel-m1545-5p	Glyma.16G069700	Chr16	+	6949851	6981493	30851	exon_intron	PREDICTED: ribosomal RNA-processing protein 8-like isoform X2 [Glycine max]
novel-m1545-5p	Glyma.16G069700	Chr16	+	6949851	6990907	40265	exon_intron	PREDICTED: ribosomal RNA-processing protein 8-like isoform X2 [Glycine max]
novel-m1545-5p	Glyma.16G136200	Chr16	-	29303703	29351584	47001	exon_intron	PREDICTED: protein SUPPRESSOR OF npr1-1, CONSTITUTIVE 1-like [Glycine max]
novel-m1545-5p	Glyma.16G174600	Chr16	-	33547217	33570363	23147	antisense	PREDICTED: LRR receptor-like serine/threonine-protein kinase GSO2 isoform X1 [Glycine max]
novel-m1545-5p	Glyma.17G140300	Chr17	+	11395124	11402891	7768	antisense	14 kDa proline-rich protein DC2.15 [Glycine soja]
novel-m1545-5p	Glyma.18G088300	Chr18	-	8694186	8776551	82366	antisense	PREDICTED: probable long-chain-alcohol O-fatty-acyltransferase 1 [Glycine max]
novel-m1545-5p	Glyma.18G226500	Chr18	+	51531819	51599599	57984	exon_intron	Rpp4 candidate 1 [Glycine max]
novel-m1545-5p	Glyma.18G226500	Chr18	+	51537937	51604131	58435	exon_intron	Rpp4 candidate 1 [Glycine max]
novel-m1545-5p	Glyma.18G226500	Chr18	+	51539430	51612646	65568	exon_intron	Rpp4 candidate 1 [Glycine max]
novel-m1545-5p	Glyma.18G226500	Chr18	+	51548286	51612848	63984	exon_intron	Rpp4 candidate 1 [Glycine max]
novel-m1545-5p	Glyma.18G226600	Chr18	-	51550460	51624530	73462	exon_intron	Rpp4 candidate 2 [Glycine max]
novel-m1545-5p	Glyma.19G115300	Chr19	-	37044443	37080382	35940	antisense	PREDICTED: protein RRP6-like 2 [Glycine max]
novel-m1545-5p	Glyma.19G115600	Chr19	+	37046791	37081740	34198	exon_intron	PREDICTED: protein RRP6-like 2 [Glycine max]
novel-m1545-5p	Glyma.19G115600	Chr19	-	37046892	37082599	35708	antisense	PREDICTED: protein RRP6-like 2 [Glycine max]
novel-m1545-5p	Glyma.19G191800	Chr19	-	44904410	44916990	12581	antisense	PREDICTED: serine/threonine-protein kinase CTR1-like isoform X1 [Glycine max]
novel-m1548-3p	Glyma.06G311000	Chr06	+	49962523	49971374	8852	antisense	PREDICTED: cytochrome P450 78A5-like [Glycine max]
novel-m1551-5p	Glyma.03G038900	Chr03	-	4790878	4852398	60051	exon_intron	NB-LRR type disease resistance protein Rps1-k-2 [Glycine max]
novel-m1551-5p	Glyma.03G038900	Chr03	-	4793206	4854713	60038	exon_intron	NB-LRR type disease resistance protein Rps1-k-2 [Glycine max]
novel-m1551-5p	NA	Chr17	+	41354746	41357129	2384	intergenic	PREDICTED: protein PHYLLO, chloroplastic isoform X3 [Glycine max]
novel-m1553-5p	Glyma.16G136900	Chr16	-	29373746	29421203	44441	exon_intron	helicase-like protein [Arabidopsis thaliana]
novel-m1553-5p	Glyma.16G136900	Chr16	-	29395792	29418542	19734	exon_intron	helicase-like protein [Arabidopsis thaliana]
novel-m1559-5p	Glyma.02G028200	Chr02	-	2556793	2604302	47510	antisense	matrix metalloproteinase precursor [Glycine max]
novel-m1559-5p	Glyma.02G028400	Chr02	-	2576846	2604302	27457	antisense	PREDICTED: metalloendoproteinase 5-MMP-like [Glycine max]
novel-m1559-5p	Glyma.02G028700	Chr02	-	2577288	2611074	33787	antisense	PREDICTED: metalloendoproteinase 5-MMP-like [Glycine max]
novel-m1559-5p	Glyma.02G028700	Chr02	-	2577288	2615892	38605	antisense	PREDICTED: metalloendoproteinase 5-MMP-like [Glycine max]
novel-m1559-5p	Glyma.12G195500	Chr12	+	35691125	35698590	6946	exon_intron	polyubiquitin-like protein [Medicago truncatula]
novel-m1559-5p	Glyma.12G195600	Chr12	+	35692184	35699358	6946	exon_intron	PREDICTED: peroxidase 3 [Glycine max]
novel-m1559-5p	Glyma.13G190200	Chr13	-	30356432	30406506	48249	exon_intron	disease resistance protein [Glycine max]
novel-m1559-5p	Glyma.13G190200	Chr13	-	30356432	30427642	69385	exon_intron	disease resistance protein [Glycine max]
novel-m1559-5p	Glyma.13G190400	Chr13	+	30356491	30403574	47084	exon_intron	NBS-LRR type disease resistance protein RPG1-B [Glycine max]
novel-m1559-5p	Glyma.13G190400	Chr13	+	30356491	30427701	70808	exon_intron	NBS-LRR type disease resistance protein RPG1-B [Glycine max]
novel-m1559-5p	Glyma.13G190400	Chr13	+	30356608	30403691	47084	exon_intron	NBS-LRR type disease resistance protein RPG1-B [Glycine max]
novel-m1559-5p	Glyma.13G190400	Chr13	+	30356608	30406682	50075	exon_intron	NBS-LRR type disease resistance protein RPG1-B [Glycine max]
novel-m1559-5p	Glyma.13G190400	Chr13	+	30356709	30427920	70809	exon_intron	NBS-LRR type disease resistance protein RPG1-B [Glycine max]
novel-m1559-5p	Glyma.17G030300	Chr17	+	2216680	2223000	6193	exon_intron	stress-induced protein SAM22 [Glycine max]
novel-m1564-5p	Glyma.13G307000	Chr13	-	40292870	40299351	5942	exon_intron	PREDICTED: peroxisome biogenesis protein 22-like isoform X3 [Glycine max]
novel-m1564-5p	Glyma.15G246800	Chr15	-	46896807	46974363	74259	exon_intron	TMV resistance protein N [Glycine soja]
novel-m1567-3p	Glyma.07G072700	Chr07	+	6613053	6636645	19153	exon_intron	PREDICTED: O-glucosyltransferase rumi homolog isoform X2 [Glycine max]
novel-m1572-3p	Glyma.16G136200	Chr16	-	29303703	29351584	47001	exon_intron	PREDICTED: protein SUPPRESSOR OF npr1-1, CONSTITUTIVE 1-like [Glycine max]
novel-m1572-3p	Glyma.16G136900	Chr16	-	29373746	29401084	24322	exon_intron	helicase-like protein [Arabidopsis thaliana]
novel-m1572-3p	Glyma.16G136900	Chr16	-	29373746	29421203	44441	exon_intron	helicase-like protein [Arabidopsis thaliana]
novel-m1572-3p	Glyma.16G136900	Chr16	-	29395792	29418542	19734	exon_intron	helicase-like protein [Arabidopsis thaliana]
novel-m1572-3p	Glyma.16G210800	Chr16	+	36973378	36987029	12991	exon_intron	Methyltransferase-like protein 21D [Glycine soja]
