# Supplementary material for: Transcriptome-wide identification of novel circular RNAs in soybean in response to low-phosphorus stress
Source: PLoS One. 2020 Jan 21;15(1):e0227243. doi: 10.1371/journal.pone.0227243 (PMC6974154; doi:10.1371/journal.pone.0227243)
Supplement: S8 Table — (XLSX) [file pone.0227243.s010.xlsx]

## Sheet: Sheet1
Table S8 GO enrichment analysis of the targeted mRNAs of significantly DE circRNAs.
GO term	Ontology	Description	Number in input list	Number in BG/Ref	p-value
GO:0043531	F	ADP binding	15	467	2e-13
GO:0032559	F	adenyl ribonucleotide binding	29	4442	3.1e-08
GO:0001883	F	purine nucleoside binding	29	4745	1.3e-07
GO:0001882	F	nucleoside binding	29	4747	1.3e-07
GO:0030554	F	adenyl nucleotide binding	29	4745	1.3e-07
GO:0032555	F	purine ribonucleotide binding	29	4867	2.3e-07
GO:0032553	F	ribonucleotide binding	29	4867	2.3e-07
GO:0000166	F	nucleotide binding	30	5459	7.6e-07
GO:0017076	F	purine nucleotide binding	29	5181	9e-07
GO:0007165	P	signal transduction	7	709	0.0012
GO:0023046	P	signaling process	7	804	0.0024
GO:0023060	P	signal transmission	7	804	0.0024
GO:0023052	P	signaling	7	1037	0.0093
GO:0019538	P	protein metabolic process	18	4692	0.015
GO:0005488	F	binding	49	17591	0.015
GO:0020037	F	heme binding	5	728	0.025
GO:0046906	F	tetrapyrrole binding	5	732	0.026
GO:0005524	F	ATP binding	15	3990	0.032
GO:0005506	F	iron ion binding	5	798	0.035
GO:0044267	P	cellular protein metabolic process	14	3912	0.055
GO:0006508	P	proteolysis	5	935	0.062
GO:0006468	P	protein amino acid phosphorylation	9	2356	0.085
GO:0004672	F	protein kinase activity	9	2394	0.092
GO:0016310	P	phosphorylation	9	2471	0.11
GO:0006796	P	phosphate metabolic process	9	2544	0.12
GO:0006793	P	phosphorus metabolic process	9	2544	0.12
GO:0043687	P	post-translational protein modification	9	2625	0.14
GO:0016301	F	kinase activity	9	2643	0.14
GO:0016773	F	phosphotransferase activity, alcohol group as acceptor	9	2624	0.14
GO:0006464	P	protein modification process	9	2768	0.17
GO:0016491	F	oxidoreductase activity	9	2744	0.17
GO:0005215	F	transporter activity	5	1340	0.19
GO:0043412	P	macromolecule modification	9	2857	0.2
GO:0016772	F	transferase activity, transferring phosphorus-containing groups	9	2985	0.23
GO:0005515	F	protein binding	17	6255	0.24
GO:0055114	P	oxidation reduction	7	2408	0.31
GO:0046914	F	transition metal ion binding	7	2454	0.32
GO:0016020	C	membrane	9	3518	0.41
GO:0032991	C	macromolecular complex	5	1849	0.41
GO:0006810	P	transport	6	2371	0.45
GO:0051234	P	establishment of localization	6	2371	0.45
GO:0051179	P	localization	6	2395	0.46
GO:0050794	P	regulation of cellular process	7	2860	0.48
GO:0050789	P	regulation of biological process	7	2908	0.49
GO:0046872	F	metal ion binding	8	3600	0.58
GO:0043167	F	ion binding	8	3615	0.59
GO:0043169	F	cation binding	8	3612	0.59
GO:0043170	P	macromolecule metabolic process	18	8210	0.62
GO:0065007	P	biological regulation	7	3380	0.66
GO:0009987	P	cellular process	26	11982	0.66
GO:0016740	F	transferase activity	10	4916	0.7
GO:0005623	C	cell	14	6957	0.74
GO:0044464	C	cell part	14	6957	0.74
GO:0003824	F	catalytic activity	29	13905	0.77
GO:0044260	P	cellular macromolecule metabolic process	14	7345	0.81
GO:0016787	F	hydrolase activity	8	4588	0.84
GO:0044238	P	primary metabolic process	20	10398	0.85
GO:0005622	C	intracellular	6	3706	0.86
GO:0044424	C	intracellular part	5	3337	0.89
GO:0044237	P	cellular metabolic process	16	9028	0.91
GO:0008152	P	metabolic process	27	14225	0.92
GO:0044249	P	cellular biosynthetic process	5	3977	0.96
GO:0003676	F	nucleic acid binding	5	3997	0.96
GO:0009058	P	biosynthetic process	5	4392	0.98
