# Supplementary material for: Transcriptome-wide identification of novel circular RNAs in soybean in response to low-phosphorus stress
Source: PLoS One. 2020 Jan 21;15(1):e0227243. doi: 10.1371/journal.pone.0227243 (PMC6974154; doi:10.1371/journal.pone.0227243)
Supplement: S9 Table — (XLSX) [file pone.0227243.s011.xlsx]

## Sheet: Sheet1
Table S9 KEGG pathway annotation of the predicted target mRNAs of circRNAs.
ID	Term	Input number	Background number	P-Value	Input
gmx00450	Selenocompound metabolism	2	31	0.00102556	100809861|100786507
gmx00430	Taurine and hypotaurine metabolism	2	34	0.0012203	100806473|100805411
gmx03060	Protein export	2	91	0.00786382	100789824|100805997
gmx00940	Phenylpropanoid biosynthesis	3	332	0.0122737	100803114|547871|547872
gmx00970	Aminoacyl-tRNA biosynthesis	2	140	0.0175969	100809861|100786507
gmx00480	Glutathione metabolism	2	158	0.0219954	547579|100306196
gmx03018	RNA degradation	2	193	0.0316852	100819332|100800861
gmx00730	Thiamine metabolism	1	27	0.0391014	100799983
gmx00073	Cutin, suberine and wax biosynthesis	1	52	0.072736	100818732
gmx04626	Plant-pathogen interaction	2	325	0.0792946	100784890|100806153
gmx04141	Protein processing in endoplasmic reticulum	2	375	0.100852	100789824|100784626
gmx00130	Ubiquinone and other terpenoid-quinone biosynthesis	1	89	0.120394	100788328
gmx00900	Terpenoid backbone biosynthesis	1	91	0.1229	100799983
gmx01110	Biosynthesis of secondary metabolites	5	2026	0.163009	100799983|100803114|100788328|547871|547872
gmx03010	Ribosome	2	595	0.208788	547745|100782821
gmx04145	Phagosome	1	165	0.210832	100789824
gmx04120	Ubiquitin mediated proteolysis	1	214	0.264209	100784626
gmx03015	mRNA surveillance pathway	1	216	0.26631	102662278
gmx03013	RNA transport	1	272	0.3228	100777616
gmx04144	Endocytosis	1	334	0.380344	100776401
gmx01100	Metabolic pathways	6	3553	0.395767	100803114|100799983|100806473|100805411|547871|547872
